# Supplementary material for: Identification of 22 susceptibility loci associated with testicular germ cell tumors
Source: Nat Commun. 2021 Jul 23;12:4487. doi: 10.1038/s41467-021-24334-y (PMC8302763; doi:10.1038/s41467-021-24334-y)
Supplement: Supplementary file 3 — Supplementary Data 1-10 [file 41467_2021_24334_MOESM3_ESM.xlsx]

## Sheet: TOC
Data	Title
Supplementary Data 1	Detailed information on new independent top signals for TGCT reaching genome-wide significance
Supplementary Data 2	Summary information for previously published TGCT susceptibility loci.
Supplementary Data 3	Detailed information on previously published TGCT susceptibility markers
Supplementary Data 4	Comparison of TGCT identified susceptibility markers with other GWAS
Supplementary Data 5	Evaluation of potential target genes contained in gene regions corresponding to top signals on autosomes
Supplementary Data 6	CRVs annotated at gene coding regions or splice sites.
Supplementary Data 7	Results of TGCT eQTL colocalization analysis
Supplementary Data 8	Data visualizing the annotation of top signals with information from 36 ENCODE and four in-house sources (Supplementary Table 9 and Supplementary Data 7) can be found at https://genome.ucsc.edu/s/jpluta/TECAC2020.
Supplementary Data 9	Credible risk variants and results of PAINTOR analysis to identify TGCT-associated potential functional variants
Supplementary Data 10	Summary statistics for the top 10,000 signals

## Sheet: SD1
Supplementary Data 1. Detailed information on new independent top signals for TGCT reaching genome-wide significance
Cytoband	Gene Neighborhood	RSID	Location (hg19)	Site	Risk Allele	Referent Allele	Risk Allele Frequency	Source	OR	CI	P	Pheterogeneity	I2
1p11.1	PPP2R5A	rs351418	212449403	Denmark	T	C	0.36	Imputed	0.93	(0.72, 1.22)	6.10 × 10-1
				Karolinska Institutet/Cancer Registry of Norway/OsloMet – Oslo Metropolitan University	T	C	0.39	Imputed	1.12	(1.02, 1.24)	1.92 × 10-2
				National Cancer Institute	T	C	0.39	Imputed	1.1	(0.94, 1.28)	2.26 × 10-1
				University of Pennsylvania	T	C	0.38	Imputed	1.06	(0.91, 1.25)	4.37 × 10-1
				Institute of Cancer Research	T	C	0.39	Imputed	1.23	(1.13, 1.35)	2.75 × 10-5
				TECAC de novo genotyping	T	C	0.39	Imputed	1.09	(1.02, 1.16)	1.37 × 10-2
				deCode	T	C	0.36	Genotyped	1.02	(0.85, 1.23)	8.12 × 10-1
				UK Biobank	T	C	0.37	Imputed	1.15	(1.03, 1.29)	1.65 × 10-2
				Meta-analysis	T	C	0.38	-	1.11	(1.07, 1.16)	2.85 × 10-8	0.3146
				Targeted genotyping	-	-	-	-	-	-	-
				Final meta-analysis	T	C	0.38		1.11	(1.07, 1.16)	2.85 × 10-8	0.3146	14.7
2q13	BCL2L11	rs6708784	111927379	Denmark	G	A	0.51	Imputed	1.16	(0.90, 1.50)	2.39 × 10-1
				Karolinska Institutet/Cancer Registry of Norway/OsloMet – Oslo Metropolitan University	G	A	0.51	Imputed	1.08	(0.98, 1.19)	9.77 × 10-2
				National Cancer Institute	G	A	0.48	Imputed	1.09	(0.94, 1.26)	2.72 × 10-1
				University of Pennsylvania	G	A	0.47	Imputed	1.3	(0.97, 1.32)	1.26 × 10-1
				Institute of Cancer Research	G	A	0.5	Imputed	1.16	(1.05, 1.28)	2.23 × 10-3
				TECAC de novo genotyping	G	A	0.5	Genotyped	1.15	(1.08, 1.23)	2.72 × 10-5
				deCODE	G	A	0.53	Genotyped	1.11	(0.93, 1.32)	2.33 × 10-1
				UK Biobank	G	A	0.51	Imputed	1.03	(0.92, 1.14)	6.50 × 10-1
				Meta-analysis	G	A	0.5	-	1.12	(1.07, 1.16)	2.48 × 10-8	0.7455
				Targeted genotyping	G	A	0.47	Genotyped	1.04	(0.91, 1.18)	5.72 × 10-1
				Final meta-analysis	G	A	0.5		1.11	(1.07, 1.15)	3.91 × 10-8	0.7035	0
5p15.33	TERT*	rs7734992	1280128	Denmark	T	C	0.58	Imputed	1.08	(0.80, 1.45)	6.59 × 10-1
				Karolinska Institutet/Cancer Registry of Norway/OsloMet – Oslo Metropolitan University	T	C	0.58	Imputed	1.33	(1.21, 1.47)	7.71 × 10-8
				National Cancer Institute	T	C	0.61	Imputed	1.54	(1.28, 1.85)	2.74 × 10-6
				University of Pennsylvania	T	C	0.6	Imputed	1.33	(1.10, 1.62)	2.99 × 10-3
				Institute of Cancer Research	T	C	0.61	Imputed	1.39	(1.23, 1.56)	5.22 × 10-9
				TECAC de novo genotyping	T	C	0.61	Genotyped	1.27	(1.18, 1.36)	9.72 × 10-12
				deCODE	T	C	0.56	Imputed	1.12	(0.94, 1.34)	1.99 × 10-1
				UK Biobank	T	C	0.58	Imputed	1.33	(1.18, 1.50)	1.72 × 10-6
				Meta-analysis	T	C	0.6	-	1.3	(1.27, 1.32)	6.60 × 10-35	0.2104
				Targeted genotyping	T	C	0.61	Genotyped	1.39	(1.22, 1.58)	8.41 × 10-7
				Final meta-analysis	T	C	0.6		1.32	(1.26, 1.37)	5.17 × 10-40	0.2301	27.3
6p21.32	TNXB	rs9469079	32032421	Denmark	T	C	0.11	Imputed	1.2	(0.80, 1.82)	3.97 × 10-1
				Karolinska Institutet/Cancer Registry of Norway/OsloMet – Oslo Metropolitan University	T	C	0.11	Imputed	1.03	(0.88, 1.20)	7.29 × 10-1
				National Cancer Institute	T	C	0.13	Imputed	1.28	(1.02, 1.60)	2.32 × 10-2
				University of Pennsylvania	T	C	0.13	Imputed	1.22	(0.97, 1.54)	9.97 × 10-2
				Institute of Cancer Research	T	C	0.11	Imputed	1.18	(1.00, 1.38)	3.94 × 10-2
				TECAC de novo genotyping	T	C	0.14	Imputed	1.22	(1.11, 1.34)	3.78 × 10-5
				deCODE	T	C	0.13	Genotyped	1.09	(0.85, 1.40)	5.28 × 10-1
				UK Biobank	T	C	0.11	Genotyped	1.2	(1.03, 1.42)	3.18 × 10-2
				Meta-analysis	T	C	0.12	-	1.18	(1.11, 1.25)	3.16 × 10-8	0.7047
				Targeted genotyping	T	C	0.14	Genotyped	1.19	(1.00, 1.42)	4.36 × 10-2
				Final meta-analysis	T	C	0.13		1.18	(1.11, 1.25)	3.93 × 10-9	0.7936	0
6p21.32	BAK1*	rs141079110	33533625	Denmark	A	G	0.78	Imputed	1.33	(0.99, 1.79)	5.97 × 10-2
				Karolinska Institutet/Cancer Registry of Norway/OsloMet – Oslo Metropolitan University	A	G	0.77	Imputed	1.25	(1.12, 1.39)	1.28 × 10-4
				National Cancer Institute	A	G	0.76	Imputed	1.45	(1.22, 1.72)	4.51 × 10-5
				University of Pennsylvania	A	G	0.74	Imputed	1.47	(1.23, 1.75)	2.49 × 10-5
				Institute of Cancer Research	A	G	0.73	Imputed	1.2	(1.09, 1.33)	6.40 × 10-4
				TECAC de novo genotyping	A	G	0.77	Imputed	1.19	(1.10, 1.29)	1.24 × 10-5
				deCODE	A	G	0.76	Genotyped	1.45	(1.16, 1.81)	1.00 × 10-3
				UK Biobank	A	G	0.73	Imputed	1.15	(1.01, 1.30)	3.23 × 10-2
				Meta-analysis	A	G	0.75	-	1.23	(1.18, 1.29)	9.39 × 10-22	0.1028
				Targeted genotyping	-	-	-	-	-	-	-
				Final meta-analysis	A	G	0.75		1.23	(1.18, 1.29)	9.39 × 10-22	0.1028	41.3
8q24.12	DEPTOR	rs9987332	120933963	Denmark	A	G	0.51	Imputed	1.16	(0.90, 1.50)	2.39 × 10-1
				Karolinska Institutet/Cancer Registry of Norway/OsloMet – Oslo Metropolitan University	A	G	0.51	Imputed	1.08	(0.98, 1.19)	9.77 × 10-2
				National Cancer Institute	A	G	0.48	Imputed	1.09	(0.94, 1.26)	2.72 × 10-1
				University of Pennsylvania	A	G	0.47	Imputed	1.13	(0.97, 1.32)	1.26 × 10-1
				Institute of Cancer Research	A	G	0.5	Imputed	1.16	(1.05, 1.28)	2.23 × 10-3
				TECAC de novo genotyping	A	G	0.5	Imputed	1.12	(1.08, 1.23)	2.71 × 10-5
				deCODE	A	G	0.53	Genotyped	1.11	(0.93, 1.32)	2.33 × 10-1
				UK Biobank	A	G	0.43	Genotyped	1.01	(0.90, 1.13)	8.96 × 10-1
				Meta-analysis	A	G	0.45	-	1.12	(1.07, 1.16)	5.42 × 10-8	0.0036
				Targeted genotyping	A	G	0.43	Genotyped	1.18	(1.04, 1.33)	9.06 × 10-3
				Final meta-analysis	A	G	0.44		1.12	(1.08, 1.16)	2.34 × 10-9	0.0053	66.8
9p24.3	DMRT1*	rs10976519	779507	Denmark	G	T	0.35	Imputed	1.41	(1.07, 1.86)	1.54 × 10-2
				Karolinska Institutet/Cancer Registry of Norway/OsloMet – Oslo Metropolitan University	G	T	0.41	Imputed	1.11	(1.01, 1.22)	2.89 × 10-2
				National Cancer Institute	G	T	0.42	Imputed	1.33	(1.15, 1.54)	2.00 × 10-4
				University of Pennsylvania	G	T	0.45	Imputed	1.25	(1.08, 1.45)	5.03 × 10-3
				Institute of Cancer Research	G	T	0.41	Imputed	1.25	(1.12, 1.39)	2.41 × 10-5
				TECAC de novo genotyping	G	T	0.43	Imputed	1.12	(1.05, 1.20)	3.14 × 10-4
				deCODE	G	T	0.39	Imputed	1.11	(0.93, 1.33)	2.53 × 10-1
				UK Biobank	G	T	0.42	Imputed	1.23	(1.11, 1.38)	5.12 × 10-1
				Meta-analysis	G	T	0.42	-	1.18	(1.14, 1.22)	2.75 × 10-16	0.1823
				Targeted genotyping	G	T	0.45	Genotyped	1.05	(0.93, 1.19)	4.62 × 10-1
				Final meta-analysis	G	T	0.42		1.16	(1.12, 1.2)	1.04 × 10-15	0.1029	30.8
9q33.3	PSMB7	rs10818964	127190340	Denmark	G	A	0.67	Genotyped	1.05	(0.80, 1.38)	7.45 × 10-1
				Karolinska Institutet/Cancer Registry of Norway/OsloMet – Oslo Metropolitan University	G	A	0.68	Genotyped	1.03	(0.92, 1.15)	5.34 × 10-1
				National Cancer Institute	G	A	0.67	Genotyped	1.11	(0.94, 1.31)	1.85 × 10-1
				University of Pennsylvania	G	A	0.66	Genotyped	1.19	(1.01, 1.40)	3.81 × 10-2
				Institute of Cancer Research	G	A	0.66	Genotyped	1.16	(1.04, 1.29)	4.67 × 10-3
				TECAC de novo genotyping	G	A	0.68	Genotyped	1.16	(1.08, 1.24)	4.00 × 10-5
				deCODE	G	A	0.64	Imputed	1.09	(0.91, 1.32)	3.56 × 10-1
				UK Biobank	G	A	0.65	Imputed	1.26	(1.12, 1.42)	1.40 × 10-4
				Meta-analysis	G	A	0.67	-	1.14	(1.10, 1.19)	4.71 × 10-10	0.4095
				Targeted genotyping	G	A	0.67	Genotyped	1.05	(0.92, 1.20)	4.76 × 10-1
				Final meta-analysis	G	A	0.67		1.13	(1.09, 1.18)	7.92 × 10-10	0.3672	2.6
9q34.3	ANAPC2	rs28393706	140073294	Denmark	T	C	0.75	Imputed	0.92	(0.67, 1.25)	6.00 × 10-1
				Karolinska Institutet/Cancer Registry of Norway/OsloMet – Oslo Metropolitan University	T	C	0.74	Imputed	1.22	(1.10, 1.35)	3.71 × 10-4
				National Cancer Institute	T	C	0.76	Imputed	1.1	(0.91, 1.33)	3.11 × 10-1
				University of Pennsylvania	T	C	0.75	Imputed	0.99	(0.82, 1.19)	9.47 × 10-1
				Institute of Cancer Research	T	C	0.76	Imputed	1.22	(1.09, 1.37)	1.05 × 10-3
				TECAC de novo genotyping	T	C	0.75	Imputed	1.14	(1.05, 1.23)	5.31 × 10-4
				deCODE	T	C	0.68	Imputed	1.23	(1.02, 1.50)	3.62 × 10-2
				UK Biobank	-	-	-	-	-	-	-
				Meta-analysis	T	C	0.75	-	1.16	(1.10, 1.22)	2.43 × 10-9	0.2844
				Targeted genotyping	T	C	0.77	Genotyped	1.32	(1.13, 1.53)	3.13 × 10-4
				Final meta-analysis	T	C	0.75		1.18	(1.13, 1.23)	1.20 × 10-11	0.1869	19.1
10p14	ITIH5	rs7912968	7534248	Denmark	C	G	0.37	Imputed	1.47	(1.14, 1.9)	2.58 × 10-3
				Karolinska Institutet/Cancer Registry of Norway/OsloMet – Oslo Metropolitan University	C	G	0.36	Imputed	1.23	(1.12, 1.36)	8.89 × 10-5
				National Cancer Institute	C	G	0.34	Imputed	0.95	(0.81, 1.11)	5.13 × 10-1
				University of Pennsylvania	C	G	0.36	Imputed	1.18	(1.00, 1.38)	3.85 × 10-2
				Institute of Cancer Research	C	G	0.35	Imputed	1.08	(0.98, 1.18)	2.36 × 10-1
				TECAC de novo genotyping	C	G	0.36	Imputed	1.11	(1.04, 1.19)	3.31 × 10-3
				deCODE	C	G	0.34	Imputed	1.11	(0.93, 1.33)	2.43 × 10-1
				UK Biobank	C	G	0.34	Imputed	1.09	(0.97, 1.22)	1.75 × 10-1
				Meta-analysis	C	G	0.35	-	1.11	(1.07, 1.16)	5.72 × 10-8	0.0528
				Targeted genotyping	C	G	0.39	Genotyped	0.9	(0.79, 1.02)	1.07 × 10-1
				Final meta-analysis	C	G	0.38		1.11	(1.07, 1.16)	1.50 × 10-8	0.084	49.7
11p14.1	ARL14EP	rs7927974	30351223	Denmark	G	A	0.28	Imputed	1.07	(0.81, 1.42)	6.42 × 10-1
				Karolinska Institutet/Cancer Registry of Norway/OsloMet – Oslo Metropolitan University	G	A	0.29	Imputed	1.18	(1.06, 1.31)	2.70 × 10-3
				National Cancer Institute	G	A	0.3	Imputed	1.3	(1.03, 1.42)	2.37 × 10-2
				University of Pennsylvania	G	A	0.31	Imputed	1.1	(0.93, 1.30)	2.77 × 10-1
				Institute of Cancer Research	G	A	0.28	Imputed	1.13	(1.01, 1.26)	2.42 × 10-2
				TECAC de novo genotyping	G	A	0.3	Genotyped	1.06	(0.99, 1.14)	1.20 × 10-1
				deCODE	G	A	0.31	Genotyped	1.25	(1.04, 1.50)	1.80 × 10-2
				UK Biobank	G	A	0.28	Imputed	1.2	(1.07, 1.35)	2.66 × 10-3
				Meta-analysis	G	A	0.29	-	1.13	(1.08, 1.18)	2.16 × 10-8	0.4208
				Targeted genotyping	G	A	0.31	Genotyped	1.03	(0.90, 1.18)	6.28 × 10-1
				Final meta-analysis	G	A	0.29		1.12	(1.08, 1.17)	4.03 × 10-8	0.3838	1.1
12p13.33	RAD52	rs2887532	1051495	Denmark	C	T	0.84	Imputed	1.23	(0.88, 1.72)	2.15 × 10-1
				Karolinska Institutet/Cancer Registry of Norway/OsloMet – Oslo Metropolitan University	C	T	0.81	Imputed	1.32	(1.16, 1.49)	1.73 × 10-5
				National Cancer Institute	C	T	0.83	Imputed	1.27	(1.03, 1.55)	2.36 × 10-2
				University of Pennsylvania	C	T	0.83	Imputed	1.23	(1.00, 1.52)	5.14 × 10-2
				Institute of Cancer Research	C	T	0.82	Imputed	1.02	(0.89, 1.17)	8.09 × 10-1
				TECAC de novo genotyping	C	T	0.83	Genotyped	1.13	(1.04, 1.23)	4.75 × 10-3
				deCODE	C	T	0.81	Genotyped	0.97	(0.77, 1.21)	7.83 × 10-1
				UK Biobank	C	T	0.82	Imputed	0.78	(0.67, 0.91)	7.97 × 10-1
				Meta-analysis	C	T	0.82	-	1.17	(1.11, 1.23)	3.62 × 10-9	0.0709
				Targeted genotyping	C	T	0.82	Genotyped	1.16	(1.10, 1.22)	5.91 × 10-8
				Final meta-analysis	C	T	0.82		1.17	(1.11, 1.23)	6.23 × 10-10	0.11	46.4
12q13.13	METTL7A	rs12830125	51301431	Denmark	C	G	0.34	Genotyped	1.04	(0.79, 1.37)	7.86 × 10-1
				Karolinska Institutet/Cancer Registry of Norway/OsloMet – Oslo Metropolitan University	C	G	0.36	Genotyped	1.12	(1.02, 1.24)	1.76 × 10-2
				National Cancer Institute	C	G	0.33	Genotyped	1.28	(1.10, 1.49)	2.12 × 10-3
				University of Pennsylvania	C	G	0.34	Genotyped	1.02	(0.87, 1.19)	8.09 × 10-1
				Institute of Cancer Research	C	G	0.36	Genotyped	1.18	(1.06, 1.30)	1.69 × 10-3
				TECAC de novo genotyping	C	G	0.32	Imputed	1.1	(1.03, 1.17)	7.13 × 10-3
				deCODE	C	G	0.39	Imputed	1.05	(0.88, 1.26)	5.55 × 10-1
				UK Biobank	C	G	0.35	Imputed	1.08	(0.96, 1.21)	2.47 × 10-1
				Meta-analysis	C	G	0.35	-	1.11	(1.01, 1.23)	1.17 × 10-7	0.467
				Targeted genotyping	C	G	0.32	Genotyped	1.23	(1.07, 1.42)	1.63 × 10-3
				Final meta-analysis	C	G	0.34		1.14	(1.09, 1.19)	2.18 × 10-9	0.3556	0
12q13.2	SP1	rs35969688	53793209	Denmark	A	G	0.18	Imputed	1.2	(0.86, 1.67)	2.65 × 10-1
				Karolinska Institutet/Cancer Registry of Norway/OsloMet – Oslo Metropolitan University	A	G	0.19	Imputed	1.2	(1.07, 1.35)	3.61 × 10-3
				National Cancer Institute	A	G	0.18	Imputed	1.28	(1.06, 1.55)	1.51 × 10-2
				University of Pennsylvania	A	G	0.17	Imputed	0.98	(0.79, 1.22)	8.60 × 10-1
				Institute of Cancer Research	A	G	0.17	Imputed	1.14	(1.01, 1.29)	4.89 × 10-2
				TECAC de novo genotyping	A	G	0.19	Imputed	1.16	(1.07, 1.26)	5.45 × 10-4
				deCODE	A	G	0.17	Genotyped	1.16	(0.93, 1.46)	1.82 × 10-1
				UK Biobank	A	G	0.17	Imputed	1.26	(1.10, 1.44)	7.35 × 10-4
				Meta-analysis	A	G	0.18	-	1.17	(1.12, 1.23)	1.32 × 10-10	0.6619
				Targeted genotyping	A	G	0.18	Genotyped	1.14	(0.96, 1.34)	1.27 × 10-1
				Final meta-analysis	A	G	0.18		1.17	(1.11, 1.23)	4.32 × 10-11	0.7438	0
17q25.3	CYTH1	rs55779573	76691564	Denmark	C	T	0.55	Imputed	1.18	(0.92, 1.52)	2.02 × 10-1
				Karolinska Institutet/Cancer Registry of Norway/OsloMet – Oslo Metropolitan University	C	T	0.53	Imputed	1.03	(0.94, 1.13)	5.36 × 10-1
				National Cancer Institute	C	T	0.53	Imputed	1.15	(0.99, 1.33)	7.39 × 10-2
				University of Pennsylvania	C	T	0.53	Imputed	1.13	(0.97, 1.32)	1.22 × 10-1
				Institute of Cancer Research	C	T	0.53	Imputed	1.09	(0.99, 1.20)	7.57 × 10-2
				TECAC de novo genotyping	C	T	0.45	Imputed	1.15	(1.08, 1.23)	2.38 × 10-5
				deCODE	C	T	0.5	Genotyped	1.14	(1.19, 1.69)	8.03 × 10-5
				UK Biobank	C	T	0.51	Imputed	1.22	(1.09, 1.36)	5.75 × 10-4
				Meta-analysis	C	T	0.53	-	1.14	(1.10, 1.18)	4.76 × 10-11	0.0727
				Targeted genotyping	C	T	0.48	Genotyped	0.94	(0.85, 1.09)	5.77 × 10-1
				Final meta-analysis	C	T	0.53		1.13	(1.09, 1.17)	1.08 × 10-10	0.0614	46.1
18p11.32	ENOSF1	rs2847334	692095	Denmark	G	A	0.57	Imputed	1.16	(0.90, 1.50)	2.41 × 10-1
				Karolinska Institutet/Cancer Registry of Norway/OsloMet – Oslo Metropolitan University	G	A	0.57	Imputed	1.1	(1.00, 1.21)	5.10 × 10-2
				National Cancer Institute	G	A	0.58	Imputed	1.08	(0.93, 1.26)	3.22 × 10-1
				University of Pennsylvania	G	A	0.57	Imputed	1.06	(0.90, 1.25)	4.80 × 10-1
				Institute of Cancer Research	G	A	0.57	Imputed	1.44	(0.88, 0.54)	4.57 × 10-1
				TECAC de novo genotyping	G	A	0.57	Imputed	1.16	(1.09, 1.24)	5.28 × 10-6
				deCODE	G	A	0.54	Genotyped	1.28	(1.07, 1.53)	6.58 × 10-3
				UK Biobank	G	A	0.57	Imputed	1.08	(0.97, 1.21)	1.68 × 10-1
				Meta-analysis	G	A	0.57	-	1.11	(1.07, 1.16)	4.16 × 10-8	0.4142
				Targeted genotyping	-	-	-	-	-	-	-
				Final meta-analysis	G	A	0.57		1.11	(1.07, 1.16)	4.16 × 10-8	0.4142	2
19p11	CTC459	rs8104804	28356614	Denmark	C	T	0.17	Imputed	1.15	(0.82, 1.61)	4.25 × 10-1
				Karolinska Institutet/Cancer Registry of Norway/OsloMet – Oslo Metropolitan University	C	T	0.18	Imputed	1.46	(1.29, 1.65)	4.97 × 10-9
				National Cancer Institute	C	T	0.19	Imputed	1.17	(0.96, 1.42)	1.03 × 10-1
				University of Pennsylvania	C	T	0.2	Imputed	1.21	(0.99, 1.47)	6.28 × 10-2
				Institute of Cancer Research	C	T	0.2	Imputed	1.17	(1.04,1.32)	1.26 × 10-2
				TECAC de novo genotyping	C	T	0.2	Imputed	1.1	(1.02, 1.19)	2.05 × 10-2
				deCODE	C	T	0.14	Genotyped	1.08	(0.85, 1.38)	5.37 × 10-1
				UK Biobank	C	T	0.2	Imputed	1.09	(0.96, 1.25)	1.96 × 10-1
				Meta-analysis	C	T	0.19	-	1.17	(1.12, 1.23)	1.38 × 10-10	0.0215
				Targeted genotyping	-	-	-	-	-	-	-
				Final meta-analysis	C	T	0.19		1.17	(1.12, 1.23)	1.38 × 10-10	0.0215	57.4
20q13.2	ZNF217	rs6068588	52197366	Denmark	A	C	0.12	Imputed	1.47	(0.99, 2.18)	5.86 × 10-2
				Karolinska Institutet/Cancer Registry of Norway/OsloMet – Oslo Metropolitan University	A	C	0.1	Imputed	1.14	(0.97, 1.34)	1.24 × 10-1
				National Cancer Institute	A	C	0.12	Imputed	1.27	(1.00, 1.60)	4.91 × 10-2
				University of Pennsylvania	A	C	0.12	Imputed	1.27	(0.99, 1.62)	6.33 × 10-2
				Institute of Cancer Research	A	C	0.12	Imputed	1.28	(1.11, 1.49)	1.03 × 10-3
				TECAC de novo genotyping	A	C	0.13	Genotyped	1.15	(1.04, 1.27)	4.85 × 10-3
				deCODE	A	C	0.1	Imputed	1.05	(0.79, 1.40)	7.27 × 10-1
				UK Biobank	A	C	0.12	Imputed	1.09	(0.92, 1.28)	3.41 × 10-1
				Meta-analysis	A	C	0.12	-	1.18	(1.11, 1.25)	1.17 × 10-7	0.6139
				Targeted genotyping	A	C	0.13	Genotyped	1.2	(1.01, 1.44)	1.33 × 10-1
				Final meta-analysis	A	C	0.12		1.18	(1.11, 1.25)	1.32 × 10-8	0.7053	0
Xq22.1	CENPI	rs2360670	100432681	Denmark	A	T	0.58	Imputed	1.16	(0.97, 1.39)	9.41 × 10-2
				Karolinska Institutet/Cancer Registry of Norway/OsloMet – Oslo Metropolitan University	-	-	-	-	-	-	-
				National Cancer Institute	A	T	0.54	Imputed	1.09	(0.98, 1.20)	1.06 × 10-1
				University of Pennsylvania	A	T	0.55	Imputed	1.15	(1.03, 1.28)	1.49 × 10-2
				Institute of Cancer Research	A	T	0.54	Imputed	1.16	(1.08, 1.25)	2.04 × 10-4
				TECAC de novo genotyping	A	T	0.56	Imputed	1.14	(1.08, 1.20)	6.98 × 10-7
				deCODE	A	T	0.59	Genotyped	1.09	(0.91, 1.29)	3.16 × 10-1
				UK Biobank	A	T	0.49	Imputed	1.1	(1.02, 1.19)	1.31 × 10-2
				Meta-analysis	A	T	0.55	-	1.12	(1.09, 1.16)	8.41 × 10-14	0.9408
				Targeted genotyping	A	T	0.54	Genotyped	1.14	(1.04, 1.24)	6.96 × 10-3
				Final meta-analysis	A	T	0.54		1.14	(1.1, 1.17)	2.08 × 10-15	0.972	0
Xp22.2	TKTL1*	rs4898474	153535143	Denmark	C	T	0.29	Imputed	1.23	(0.99, 1.52)	5.59 × 10-2
				Karolinska Institutet/Cancer Registry of Norway/OsloMet – Oslo Metropolitan University	-	-	-	-	-	-	-
				National Cancer Institute	C	T	0.29	Imputed	1.21	(1.07, 1.37)	3.65 × 10-3
				University of Pennsylvania	C	T	0.32	Imputed	1.1	(0.96, 1.26)	1.40 × 10-1
				Institute of Cancer Research	C	T	0.28	Imputed	1.28	(1.16, 1.41)	5.46 × 10-7
				TECAC de novo genotyping	C	T	0.3	Imputed	1.11	(1.05, 1.17)	2.24 × 10-4
				deCODE	C	T	0.27	Imputed	1.17	(0.99, 1.38)	5.68 × 10-2
				UK Biobank	C	T	0.36	Imputed	1.29	(1.19, 1.40)	9.96 × 10-10
				Meta-analysis	C	T	0.31	-	1.18	(1.14, 1.22)	3.60 × 10-19	0.0284
				Targeted genotyping	-	-	-	-	-	-	-
				Final meta-analysis	C	T	0.31		1.18	(1.14, 1.22)	3.60 × 10-19	0.0284	57.5
Xp22.11	FAM48B1	rs72620486	24384181	Denmark	T	C	0.17	Imputed	1.14	(0.88, 1.46)	3.20 × 10-1
				Karolinska Institutet/Cancer Registry of Norway/OsloMet – Oslo Metropolitan University	-	-	-	-	-	-	-
				National Cancer Institute	T	C	0.17	Imputed	1.05	(0.90, 1.22)	5.29 × 10-1
				University of Pennsylvania	T	C	0.14	Imputed	1.12	(0.95, 1.34)	1.64 × 10-1
				Institute of Cancer Research	T	C	0.14	Imputed	1.09	(0.96, 1.23)	1.23 × 10-1
				TECAC de novo genotyping	T	C	0.15	Imputed	1.18	(1.10, 1.26)	9.44 × 10-6
				deCODE	T	C	0.17	Imputed	1.19	(0.97, 1.46)	8.26 × 10-2
				UK Biobank	T	C	0.14	Imputed	1.06	(0.96, 1.18)	5.79 × 10-2
				Meta-analysis	T	C	0.15	-	1.14	(1.09, 1.19)	8.73 × 10-8	0.8538
				Targeted genotyping	T	C	0.18	Genotyped	1.18	(1.04, 1.33)	7.82 × 10-3
				Final meta-analysis	T	C	0.15		1.14	(1.09, 1.19)	2.74 × 10-9	0.8867	0
Xq12	AR	rs2335864	66489986	Denmark	G	A	0.2	Imputed	1.33	(1.05, 1.69)	1.61 × 10-2
				Karolinska Institutet/Cancer Registry of Norway/OsloMet – Oslo Metropolitan University	-	-	-	-	-	-	-
				National Cancer Institute	G	A	0.22	Imputed	1.33	(1.05, 1.69)	5.61 × 10-2
				University of Pennsylvania	G	A	0.22	Imputed	1.09	(0.94, 1.25)	2.48 × 10-1
				Institute of Cancer Research	G	A	0.21	Imputed	1.19	(1.08, 1.32)	7.29 × 10-3
				TECAC de novo genotyping	G	A	0.2	Imputed	1.1	(1.03, 1.17)	2.73 × 10-3
				deCODE	G	A	0.22	Genotyped	1.28	(1.07, 1.54)	7.29 × 10-3
				UK Biobank	G	A	0.18	Imputed	1.19	(1.08, 1.31)	5.31 × 10-4
				Meta-analysis	G	A	0.2	-	1.15	(1.10, 1.20)	3.39 × 10-11	0.3759
				Targeted genotyping	-	-	-	-	-	-	-
				Final meta-analysis	G	A	0.2		1.15	(1.10, 1.20)	3.39 × 10-11	0.3759	6.8
Newly identified independent susceptibility markers in a previously identified gene region are indicated with an asterisk. Associations were tested using a two-sided Wald test on the logistic regression coefficient with an alpha level of 5 × 10-8 to account for multiple comparisons. Selection of markers for targeted genotyping occurred prior to the inclusion of genotype data from the UK Biobank. …

## Sheet: SD2
Supplementary Data 2. Summary information for previously published TGCT susceptibility loci.
Label	Cytoband	rsID	Location (hg19)	A1/A2	A1 frequency	OR	CI	P	Number of genes in region	Adjudicated implicated gene(s)	Location of signal
1	1p36.22	rs4240895	9713386	T/C	0.4	1.08	(1.04, 1.12)	2.52 × 10-4	.	.	.
2	1q23.1	rs1052053	156202173	G/A	0.39	1.18	(1.13, 1.22)	1.03 × 10-16	2	PMF1, SLC25A44	Exonic, distal
3	1q24.2	rs2241965	165865694	A/G	0.3	1.18	(1.23, 1.28)	1.21 × 10-21	1	UCK2	Intronic
4	2p13.2	rs4852784	71645890	G/C	0.26	1.12	(1.08, 1.17)	6.11 × 10-7	.	.	.
5	2q14.2	rs2713206	122006700	C/G	0.16	1.16	(1.10, 1.22)	1.12 × 10-8	1	TFCP2L1	Intronic
6	3p24.3	rs12485920	16659303	G/A	0.6	1.19	(1.14, 1.24)	5.54 × 10-17	1	DAZL	Proximal
7	3q23	rs113406766	141807747	A/G	0.8	1.15	(1.09, 1.21)	4.80 × 10-8	1	TFDP2	Intronic
8	3q25.31	rs6441083	156308136	T/C	0.75	1.2	(1.15, 1.26)	2.19 × 10-16	0	SSR3	Intergenic
9	3q26.2	rs9824474	169745527	G/A	0.39	1.17	(1.13, 1.22)	1.79 × 10-15	1	GPR160	Proximal
10	4q21.1	rs56151783	76550768	C/G	0.89	1.23	(1.16, 1.31)	1.03 × 10-10	3	G3BP2, US01	Distal, proximal
11	4q22.2	rs17021463	95224812	T/G	0.43	1.16	(1.12, 1.20)	4.82 × 10-15	3	Undetermined	-
12	4q24	rs2711897	104023567	C/T	0.62	1.27	(1.22, 1.31)	1.97 × 10-31	2	CENPE, BDH2	Distal, proximal
13	4q35.2	rs6553123	188917558	G/A	0.37	1.1	(1.05, 1.14)	1.08 × 10-5	.	.	.
14	5p15.33	rs2735940	1296486	G/A	0.51	1.36	(1.30, 1.41)	2.13 × 10-51	1	TERT	Proximal
15	5p15.33	rs36115365	1313242	C/G	0.22	1.54	(1.47, 1.62)	1.83 × 10-77	2	CLPTM1L	Distal
16	5q31.1	rs474853	134365091	T/C	0.64	1.16	(1.12, 1.21)	6.14 × 10-13	2	PITX1	Intronic
17	5q31.3	rs35409679	141684150	G/A	0.51	1.46	(1.41, 1.52)	1.31 × 10-82	1	SPRY4	Distal
18	6p21.32	rs210137	33542478	T/C	0.2	1.43	(1.37, 1.50)	1.21 × 10-50	1	BAK1	Intronic
19	6q25.1	rs9718079	149967083	T/C	0.65	1.15	(1.10, 1.20)	1.92 × 10-12	6	KATNA1	Intronic
20	7p22.3	rs6949794	1908727	A/G	0.37	1.22	(1.17, 1.27)	3.17 × 10-21	1	MAD1L1	Intronic
21	7p14.1	rs17689040	40920313	G/C	0.43	1.1	(1.06, 1.14)	1.73 × 10-6	.	.	.
22	7q36.3	rs13225986	158502625	T/C	0.69	1.07	(1.03, 1.12)	9.96 × 10-4	.	.	.
23	8p23.1	rs17153755	11611500	C/G	0.64	1.1	(1.05, 1.15)	7.68 × 10-6	.	.	.
24	8q13.3	rs6992772	70976756	T/C	0.6	1.15	(1.10, 1.20)	1.14 × 10-11	1	PRDM14	Intronic
25	9p24.3	rs7039737	834406	C/T	0.73	1.47	(1.41, 1.54)	3.67 × 10-64	1	DMRT1	Proximal
26	9p24.3	rs755383	863635	T/C	0.64	1.45	(1.39, 1.51)	8.29 × 10-71	1	DMRT1	Intronic
27	9p24.3	rs55873183	878563	G/A	0.08	1.7	(1.58, 1.83)	3.17 × 10-44	1	DMRT1	Intronic
28	10q26.13	rs61408740	126274612	G/C	0.03	1.33	(1.18, 1.50)	1.84 × 10-6	.	.	.
29	11q14.1	rs990706	78135704	T/C	0.18	1.19	(1.13, 1.25)	8.54 × 10-12	2	GAB2, NARS2	Proximal, distal
30	11q24.2	rs614265	125076151	C/A	0.71	1.13	(1.08, 1.18)	4.23 × 10-8	1	PKNOX2	Intronic
31	12p13.1	rs11055991	14633223	A/G	0.6	1.18	(1.13, 1.23)	1.48 × 10-15	1	ATF7IP	Intronic
32	12p11.21	rs4931000	32141495	A/G	0.21	1.12	(1.07, 1.18)	2.49 × 10-6	.	.	.
33	12q15	rs7315956	70563865	A/G	0.33	1.11	(1.07, 1.16)	1.62 × 10-7	.	.	.
34	12q21.33	rs4474514	88953959	A/G	0.83	2.11	(1.99, 2.22)	1.42 × 10-154	1	KITLG	Intronic
35	14q23.1	rs4901569	55912880	T/C	0.59	1.11	(1.07, 1.16)	1.29 × 10-7	.	.	.
36	15q22.1	rs12438394	56033847	A/G	0.54	1.23	(1.19, 1.28)	9.85 × 10-27	1	PRTG	Intronic
37	15q23	rs79350921	66801937	T/G	0.27	1.19	(1.14, 1.24)	1.03 × 10-15	7	ZWILCH , RPL4	Intronic, proximal
38	15q25.3	rs4842864	85644546	C/A	0.69	1.09	(1.04, 1.14)	4.01 × 10-5	.	.	.
39	16p13.13	rs7189510	11919093	C/T	0.42	1.16	(1.12, 1.21)	2.12 × 10-13	3	GSPT1	Distal
40	16p13.11	rs112251447	15521872	A/G	0.11	1.26	(1.19, 1.34)	1.17 × 10-13	2	BMERB1, MPV17L	Proximal, distal
41	16q12.1	rs2160570	50114505	A/C	0.73	1.17	(1.12, 1.22)	1.75 × 10-12	2	HEATR3, CNEP1R1	Intronic, distal
42	16q23.1	rs12716769	74652537	T/C	0.52	1.18	(1.13, 1.23)	2.11 × 10-15	2	RFWD3	Distal
43	16q24.3	rs11076769	88515576	A/C	0.31	1.21	(1.16, 1.26)	3.50 × 10-19	2	ZFPM1	Promixal
44	17q21.2	rs11263762	36101926	A/G	0.45	1.24	(1.19, 1.29)	2.72 × 10-26	1	HNF1B	Intronic
45	17q23.2	rs304263	56749941	C/T	0.67	1.2	(1.15, 1.26)	3.70 × 10-20	3	TEX14	Intronic
46	18p11.32	rs9966612	649311	A/G	0.29	1.09	(1.05, 1.13)	3.46 × 10-5	.	.	.
47	19p12	rs548059	22228091	G/A	0.58	1.14	(1.10, 1.18)	8.51 × 10-11	2	ZNF257	Proximal
48	19p12	rs55774410	23203496	A/G	0.86	1.27	(1.20, 1.34)	1.67 × 10-17	1	ZNF728	Proximal
49	19p12	rs34601376	24050828	T/A	0.21	1.22	(1.16, 1.28)	1.79 × 10-15	3	Undetermined	-
50	19p12	rs2195987	24149545	T/C	0.78	1.18	(1.12, 1.23)	5.52 × 10-12	2	Undetermined	-
51	19q12	rs2241024	28257393	G/A	0.8	1.15	(1.09, 1.21)	4.85 × 10-8	0	Undetermined	-
52	19q13.33	rs7255867	54282542	C/T	0.74	1.14	(1.09, 1.20)	4.30 × 10-9	0	Undetermined	-
53	20q13.2	rs11698165	50711198	C/A	0.2	1.16	(1.10, 1.22)	3.99 × 10-9	1	ZFP64	Intronic
54	21q22.3	rs8131458	47694712	A/G	0.4	1.17	(1.12, 1.22)	3.37 × 10-13	4	MCM3AP	Intronic
55	22q11.22	rs739525	21332441	C/T	0.54	1.15	(1.11, 1.20)	1.38 × 10-12	2	AIFM3, LZTR1	Intronic, proximal
56	Xq28	rs17336718	153536119	T/C	0.08	1.25	(1.17, 1.33)	8.32 × 10-12	1	TKTL1	Intronic
Detailed information on the meta-analysis and evaluation of the 56 signals can be found in Supplemental Data 3, 5, 8, and Supplementary Table 8. Label refers to numeric designation in Figs. 1A and 1B. Italicized text indicates a previously published susceptibility marker that did not replicate in our analysis. Number of genes in the region is defined by r2 > 0.80 of the top signal. Associations w…

## Sheet: SD3
Supplementary Data 3. Detailed information on previously published TGCT susceptibility markers.
Cytoband	Gene Neighborhood*	rsID	Location (hg19)	Site	Risk Allele	Referent Allele	Risk Allele Frequency	Source	OR	CI	P	Phet	I2
1p36.22	PIK3CD, PIK3CD-AS1	rs4240895	9713386	Denmark	T	C	0.42	Imputed	0.93	(0.721, 1.2)	5.91 × 10-1
				Karolinska Institutet/Cancer Registry of Norway/OsloMet – Oslo Metropolitan University	T	C	0.4	Imputed	1.14	(1.03, 1.26)	8.32 × 10-3
				National Cancer Institute	T	C	0.42	Imputed	1.01	(0.86, 1.18)	8.94 × 10-1
				University of Pennsylvania	T	C	0.41	Imputed	1.3	(1.11, 1.53)	1.30 × 10-3
				Institute of Cancer Research	T	C	0.38	Imputed	1.13	(1.02, 1.25)	1.99 × 10-2
				TECAC de novo genotyping	T	C	0.41	Genotyped	1.03	(0.96, 1.10)	4.43 × 10-1
				deCODE	T	C	0.43	Genotyped	1.03	(0.86, 1.23)	7.28 × 10-1
				UK Biobank	T	C	0.4	Imputed	1.08	(0.96, 1.20)	2.02 × 10-1
				Meta-analysis	T	C	0.4		1.08	(1.04, 1.12)	2.52 × 10-4	0.1204	38.8
		rs4240895	9713386	Oncoarray			0.39		1.13	(1.07–1.19)	7.8 × 10-5
				Discovery meta					1.14	(1.09–1.19)	1.7 × 10-7
				Replication					1.24	(1.16–1.32)	1.7 × 10-7
				Meta-analysis							6.2 × 10-13		47
1q23.1	SLC25A44, PMF1	rs1052053	156202173	Denmark	G	A	0.38	Genotyped	1	(0.78, 1.29)	9.90 × 10-1
				Karolinska Institutet/Cancer Registry of Norway/OsloMet – Oslo Metropolitan University	G	A	0.39	Genotyped	1.21	(1.10, 1.33)	1.37 × 10-4
				National Cancer Institute	G	A	0.38	Genotyped	1.25	(1.08, 1.45)	3.83 × 10-3
				University of Pennsylvania	G	A	0.37	Genotyped	1.1	(0.94, 1.29)	2.55 × 10-1
				Institute of Cancer Research	G	A	0.38	Genotyped	1.24	(1.13, 1.36)	2.49 × 10-5
				TECAC de novo genotyping	G	A	0.39	Imputed	1.16	(1.09, 1.24)	1.13 × 10-5
				deCODE	G	A	0.41	Genotyped	1.1	(0.93, 1.32)	2.73 × 10-1
				UK Biobank	G	A	0.38	Genotyped	1.16	(1.04, 1.30)	7.70 × 10-3
				Meta-analysis	G	A	0.39		1.18	(1.13, 1.22)	1.03 × 10-16	0.6348	0
Published susceptibility locus: rs2072499, r2 = 0.87
1q24.2	UCK2	rs2241965	165865694	Denmark	A	G	0.28	Imputed	1.37	(1.03, 1.82)	2.89 × 10-2
				Karolinska Institutet/Cancer Registry of Norway/OsloMet – Oslo Metropolitan University	A	G	0.29	Imputed	1.28	(1.15, 1.43)	3.02 × 10-6
				National Cancer Institute	A	G	0.29	Imputed	1.33	(1.13, 1.56)	6.45 × 10-4
				University of Pennsylvania	A	G	0.31	Imputed	1.2	(1.01, 1.42)	3.79 × 10-2
				Institute of Cancer Research	A	G	0.29	Imputed	1.27	(1.14, 1.41)	1.69 × 10-5
				TECAC de novo genotyping	A	G	0.32	Imputed	1.15	(1.07, 1.23)	1.08 × 10-4
				deCODE	A	G	0.33	Genotyped	1.21	(1.01, 1.45)	4.23 × 10-2
				UK Biobank	A	G	0.28	Imputed	1.3	(1.16, 1.46)	1.27 × 10-5
				Meta-analysis	A	G	0.3		1.18	(1.23, 1.28)	1.21 × 10-21	0.3835	6
Published susceptibility locus: rs3790672, r2 = 0.96
2p13.2	PAIP2B, ZNF638, RNU6-105P	rs4852784	71645890	Denmark	G	C	0.24	Imputed	1.22	(0.91, 1.64)	1.90 × 10-1
				Karolinska Institutet/Cancer Registry of Norway/OsloMet – Oslo Metropolitan University	G	C	0.26	Imputed	1.23	(1.10, 1.39)	2.19 × 10-4
				National Cancer Institute	G	C	0.26	Imputed	0.95	(0.81, 1.12)	5.50 × 10-1
				University of Pennsylvania	G	C	0.27	Imputed	1.12	(0.95, 1.34)	2.07 × 10-1
				Institute of Cancer Research	G	C	0.25	Imputed	1.2	(1.09, 1.33)	7.78 × 10-4
				TECAC de novo genotyping	G	C	0.26	Imputed	1.12	(1.04, 1.21)	2.17 × 10-3
				Decode	G	C	0.26	Genotyped	1.03	(0.85, 1.25)	7.77 × 10-1
				UK Biobank	G	C	0.26	Imputed	0.98	(0.86, 1.11)	7.23 × 10-1
				Meta-analysis	G	C	0.26		1.12	(1.08, 1.17)	6.11 × 10-7	0.05679	48.9
		rs7581030 r2 = 0.91	71572455	Oncoarray			0.24		1.15	(1.08–1.22)	5.9 × 10-5
				Discovery meta					1.17	(1.12–1.23)	8.3 × 10-9
				Replication					1.17	(1.08–1.26)	6.2 × 10-4
				Meta-analysis							2.1 × 10-11		0
2q14.2	TFCP2L1	rs2713206	122006700	Denmark	C	G	0.82	Imputed	1.47	(1.05, 2.07)	2.34 × 10-2
				Karolinska Institutet/Cancer Registry of Norway/OsloMet – Oslo Metropolitan University	C	G	0.15	Imputed	1.23	(1.08, 1.42)	1.72 × 10-3
				National Cancer Institute	C	G	0.17	Imputed	1.43	(1.18, 1.73)	3.80 × 10-4
				University of Pennsylvania	C	G	0.18	Imputed	1.2	(0.98, 1.48)	8.02 × 10-2
				Institute of Cancer Research	C	G	0.16	Imputed	1.14	(1.00, 1.29)	7.84 × 10-2
				TECAC de novo genotyping	C	G	0.17	Imputed	1.09	(1.00, 1.18)	6.63 × 10-2
				deCODE	C	G	0.14	Imputed	1.12	(0.88, 1.43)	3.60 × 10-1
				UK Biobank	C	G	0.16	Imputed	1.18	(1.02, 1.35)	2.80 × 10-2
				Meta-analysis	C	G	0.16		1.16	(1.10, 1.22)	1.12 × 10-8	0.1787	31.2
3p24.3	DAZL	rs12485920	16659303	Denmark	G	A	0.58	Imputed	1.28	(0.99, 1.66)	6.45 × 10-2
				Karolinska Institutet/Cancer Registry of Norway/OsloMet – Oslo Metropolitan University	G	A	0.6	Imputed	1.2	(1.10, 1.32)	1.99 × 10-4
				National Cancer Institute	G	A	0.59	Imputed	1.03	(0.88, 1.20)	7.08 × 10-1
				University of Pennsylvania	G	A	0.61	Imputed	1.28	(1.10, 1.49)	1.92 × 10-3
				Institute of Cancer Research	G	A	0.58	Imputed	1.22	(1.10, 1.35)	1.28 × 10-4
				TECAC de novo genotyping	G	A	0.62	Genotyped	1.2	(1.13, 1.29)	3.56 × 10-8
				deCODE	G	A	0.62	Genotyped	1.27	(1.06, 1.52)	1.14 × 10-2
				UK Biobank	G	A	0.58	Imputed	1.04	(0.93, 1.17)	4.33 × 10-1
				Meta-analysis	G	A	0.6		1.19	(1.14, 1.24)	5.54 × 10-17	0.1601	33.6
Published susceptibility locus: rs10510452, r2 = 0.54
3q23	TFDP2	rs113406766	141807747	Denmark	A	G	0.79	Imputed	1.08	(0.79, 1.47)	6.44 × 10-1
				Karolinska Institutet/Cancer Registry of Norway/OsloMet – Oslo Metropolitan University	A	G	0.8	Imputed	1.12	(1.00, 1.26)	5.43 × 10-2
				National Cancer Institute	A	G	0.8	Imputed	1.12	(0.93, 1.35)	2.14 × 10-1
				University of Pennsylvania	A	G	0.81	Imputed	1.12	(0.92, 1.37)	2.45 × 10-1
				Institute of Cancer Research	A	G	0.8	Imputed	1.19	(1.05, 1.35)	4.43 × 10-3
				TECAC de novo genotyping	A	G	0.8	Imputed	1.11	(1.03, 1.20)	7.79 × 10-3
				deCODE	A	G	0.76	Genotyped	1.35	(1.09, 1.68)	5.48 × 10-3
				UK Biobank	A	G	0.8	Imputed	1.15	(1.04, 1.28)	5.02 × 10-2
				Meta-analysis	A	G	0.8		1.15	(1.09, 1.21)	4.80 × 10-8	0.8368	0
Published susceptibility locus: rs11705932, r2 = 1
3q25.31	SSR3/TIPARP	rs6441083	156308136	Denmark	T	C	0.77	Imputed	1.08	(0.80, 1.45)	6.50 × 10-1
				Karolinska Institutet/Cancer Registry of Norway/OsloMet – Oslo Metropolitan University	T	C	0.75	Imputed	1.25	(1.12, 1.39)	7.27 × 10-5
				National Cancer Institute	T	C	0.76	Imputed	1.18	(0.99, 1.39)	6.41 × 10-2
				University of Pennsylvania	T	C	0.76	Imputed	1.1	(0.92, 1.32)	3.09 × 10-1
				Institute of Cancer Research	T	C	0.74	Imputed	1.3	(1.16, 1.45)	2.52 × 10-6
				TECAC de novo genotyping	T	C	0.75	Imputed	1.19	(1.10, 1.29)	4.41 × 10-6
				deCODE	T	C	0.74	Genotyped	1.27	(1.03, 1.56)	2.73 × 10-2
				UK Biobank	T	C	0.73	Imputed	1.14	(1.00, 1.29)	5.56 × 10-2
				Meta-analysis	T	C	0.75		1.2	(1.15, 1.26)	2.19 × 10-16	0.6591	0
Published susceptibility locus: rs1510272, r2 = 0.99
3q26.2	GPR160	rs9824474	169745527	Denmark	G	A	0.38	Imputed	1.14	(0.87, 1.49)	3.37 × 10-1
				Karolinska Institutet/Cancer Registry of Norway/OsloMet – Oslo Metropolitan University	G	A	0.38	Imputed	1.22	(1.11, 1.34)	9.47 × 10-5
				National Cancer Institute	G	A	0.39	Imputed	1.12	(0.97, 1.30)	1.62 × 10-1
				University of Pennsylvania	G	A	0.4	Imputed	1.09	(0.93, 1.28)	3.15 × 10-1
				Institute of Cancer Research	G	A	0.37	Imputed	1.21	(1.09, 1.34)	1.69 × 10-4
				TECAC de novo genotyping	G	A	0.4	Imputed	1.17	(1.10, 1.25)	1.44 × 10-6
				deCODE	G	A	0.42	Imputed	1.28	(1.07, 1.52)	6.50 × 10-3
				UK Biobank	G	A	0.37	Imputed	1.09	(0.98, 1.22)	1.20 × 10-1
				Meta-analysis	G	A	0.39		1.17	(1.13, 1.22)	1.79 × 10-15	0.7074	0
Published susceptibility locus: rs3755605, r2 = 0.84
4q21.1	CDKL2, G3BP2, USO1	rs56151783	76550768	Denmark	C	G	0.9	Imputed	0.97	(0.65, 1.45)	8.79 × 10-1
				Karolinska Institutet/Cancer Registry of Norway/OsloMet – Oslo Metropolitan University	C	G	0.89	Imputed	1.2	(1.04, 1.39)	1.57 × 10-2
				National Cancer Institute	C	G	0.9	Imputed	1.45	(1.14, 1.85)	2.96 × 10-3
				University of Pennsylvania	C	G	0.9	Imputed	1.06	(0.81, 1.39)	6.65 × 10-1
				Institute of Cancer Research	C	G	0.89	Imputed	1.3	(1.11, 1.52)	9.85 × 10-4
				TECAC de novo genotyping	C	G	0.9	Imputed	1.2	(1.07, 1.35)	8.80 × 10-4
				deCODE	C	G	0.87	Genotyped	1.43	(1.08, 1.89)	1.39 × 10-2
				UK Biobank	C	G	0.88	Imputed	1.22	(1.01, 1.47)	3.57 × 10-2
				Meta-analysis	C	G	0.89		1.23	(1.16, 1.31)	1.03 × 10-10	0.5494	0
Published susceptibility locus: rs6821144, r2 = 0.99
4q22.2	LOC101929210, SMARCAD1, HPGDS	rs17021463	95224812	Denmark	T	G	0.42	Imputed	0.95	(0.74, 1.22)	7.12 × 10-1
				Karolinska Institutet/Cancer Registry of Norway/OsloMet – Oslo Metropolitan University	T	G	0.42	Imputed	1.06	(0.96, 1.18)	2.43 × 10-1
				National Cancer Institute	T	G	0.43	Imputed	1.33	(1.15, 1.54)	2.17 × 10-4
				University of Pennsylvania	T	G	0.45	Imputed	1.22	(1.04, 1.43)	1.32 × 10-2
				Institute of Cancer Research	T	G	0.42	Imputed	1.18	(1.08, 1.28)	8.02 × 10-4
				TECAC de novo genotyping	T	G	0.43	Genotyped	1.22	(1.14, 1.30)	5.84 × 10-9
				deCODE	T	G	0.44	Genotyped	1.06	(0.89, 1.27)	4.81 × 10-1
				UK Biobank	T	G	0.42	Genotyped	1.12	(1.01, 1.25)	3.68 × 10-2
				Meta-analysis	T	G	0.43		1.16	(1.12, 1.2)	4.82 × 10-15	0.1	41.4
4q24	BDH2, CENPE	rs2711897	104023567	Denmark	C	T	0.62	Imputed	1.15	(0.89, 1.49)	3.03 × 10-1
				Karolinska Institutet/Cancer Registry of Norway/OsloMet – Oslo Metropolitan University	C	T	0.6	Imputed	1.3	(1.18, 1.43)	3.59 × 10-7
				National Cancer Institute	C	T	0.64	Imputed	1.28	(1.09, 1.51)	2.36 × 10-3
				University of Pennsylvania	C	T	0.61	Imputed	1.35	(1.17, 1.57)	1.63 × 10-4
				Institute of Cancer Research	C	T	0.62	Imputed	1.27	(1.15, 1.39)	2.64 × 10-6
				TECAC de novo genotyping	C	T	0.64	Imputed	1.23	(1.15, 1.32)	1.57 × 10-9
				deCODE	C	T	0.61	Imputed	1.35	(1.13, 1.62)	1.23 × 10-3
				UK Biobank	C	T	0.62	Imputed	1.28	(1.14, 1.45)	3.27 × 10-5
				Meta-analysis	C	T	0.62		1.27	(1.22, 1.31)	1.97 × 10-31	0.8933	0
Published susceptibility locus: rs2720460, r2 = 0.98
4q35.2	ZFP42	rs6553123	188917558	Denmark	G	A	0.39	Imputed	1.01	(0.74, 1.38)	9.41 × 10-1
				Karolinska Institutet/Cancer Registry of Norway/OsloMet – Oslo Metropolitan University	G	A	0.39	Imputed	1.3	(1.18, 1.43)	7.32 × 10-7
				National Cancer Institute	G	A	0.4	Imputed	1.11	(0.94, 1.31)	1.92 × 10-1
				University of Pennsylvania	G	A	0.38	Imputed	0.97	(0.79, 1.19)	7.88 × 10-1
				Institute of Cancer Research	G	A	0.4	Imputed	1.16	(1.04, 1.30)	4.87 × 10-3
				TECAC de novo genotyping	G	A	0.36	Imputed	1.02	(0.96, 1.10)	4.84 × 10-1
				deCODE	G	A	0.37	Imputed	1.06	(0.89, 1.28)	5.04 × 10-1
				UK Biobank	G	A	0.34	Imputed	1.1	(0.98, 1.23)	1.11 × 10-1
				Meta-analysis	G	A	0.37		1.1	(1.05, 1.14)	1.08 × 10-5	0.001637	69.7
		rs4862848 r2 = 0.80	188921440	Oncoarray			0.35		1.18	(1.10–1.25)	1.2 × 10-5
				Discovery meta					1.21	(1.16–1.27)	3.5 × 10-12
				Replication					1.1	(1.02–1.18)	2.4 × 10-2
				Meta-analysis							1.9 × 10-12		61
5p15.33	TERT	rs2735940	1296486	Denmark	G	A	0.52	Imputed	1.29	(0.98, 1.70)	6.47 × 10-2
				Karolinska Institutet/Cancer Registry of Norway/OsloMet – Oslo Metropolitan University	G	A	0.5	Imputed	1.35	(1.22, 1.49)	1.51 × 10-9
				National Cancer Institute	G	A	0.54	Imputed	1.43	(1.22, 1.68)	1.75 × 10-5
				University of Pennsylvania	G	A	0.51	Imputed	1.32	(1.11, 1.57)	1.39 × 10-3
				Institute of Cancer Research	G	A	0.5	Imputed	1.42	(1.28, 1.57)	8.17 × 10-12
				TECAC de novo genotyping	G	A	0.53	Genotyped	1.34	(1.25, 1.43)	1.82 × 10-18
				deCODE	G	A	0.52	Imputed	1.59	(1.33, 1.91)	6.25 × 10-7
				UK Biobank	G	A	0.49	Imputed	1.27	(1.14, 1.42)	2.35 × 10-5
				Meta-analysis	G	A	0.51		1.36	(1.30, 1.41)	2.13 × 10-51	0.5512	0
Published susceptibility locus: rs2736100, r2 = 0.54
5p15.33	CLPTM1L/TERT	rs36115365	1313242	Denmark	C	G	0.23	Imputed	1.71	(1.26, 2.32)	4.48 × 10-4
				Karolinska Institutet/Cancer Registry of Norway/OsloMet – Oslo Metropolitan University	C	G	0.2	Imputed	1.51	(1.34, 1.70)	1.19 × 10-11
				National Cancer Institute	C	G	0.24	Imputed	1.66	(1.39, 1.99)	5.29 × 10-8
				University of Pennsylvania	C	G	0.22	Imputed	1.42	(1.17, 1.72)	3.43 × 10-4
				Institute of Cancer Research	C	G	0.22	Imputed	1.74	(1.55, 1.95)	3.20 × 10-20
				TECAC de novo genotyping	C	G	0.25	Genotyped	1.46	(1.35, 1.57)	3.44 × 10-22
				deCODE	C	G	0.2	Genotyped	1.69	(1.38, 2.07)	3.16 × 10-7
				UK Biobank	C	G	0.2	Imputed	1.52	(1.35, 1.72)	2.07 × 10-11
				Meta-analysis	C	G	0.22		1.54	(1.47, 1.62)	1.83 × 10-77	0.2354	24.3
Published susceptibility locus: rs4635969, r2 = 0.75
5q31.1	CATSPER3, PITX1	rs474853	134365091	Denmark	T	C	0.65	Imputed	1.28	(0.98, 1.67)	6.72 × 10-2
				Karolinska Institutet/Cancer Registry of Norway/OsloMet – Oslo Metropolitan University	T	C	0.65	Imputed	1.12	(1.01, 1.25)	2.77 × 10-2
				National Cancer Institute	T	C	0.62	Imputed	1.16	(0.99, 1.37)	6.48 × 10-2
				University of Pennsylvania	T	C	0.64	Imputed	0.99	(0.84, 1.16)	9.39 × 10-1
				Institute of Cancer Research	T	C	0.63	Imputed	1.19	(1.09, 1.30)	4.13 × 10-4
				TECAC de novo genotyping	T	C	0.65	Genotyped	1.18	(1.10, 1.25)	3.32 × 10-6
				deCODE	T	C	0.66	Genotyped	1.09	(0.90, 1.31)	3.93 × 10-1
				UK Biobank	T	C	0.62	Imputed	1.2	(1.07, 1.35)	1.62 × 10-3
				Meta-analysis	T	C	0.64		1.16	(1.12, 1.21)	6.14 × 10-13	0.5637	0
Published susceptibility locus: rs3805663, r2 = 1
5q31.3	SPRY4	rs35409679	141684150	Denmark	G	A	0.51	Imputed	1.77	(1.37, 2.28)	1.12 × 10-5
				Karolinska Institutet/Cancer Registry of Norway/OsloMet – Oslo Metropolitan University	G	A	0.48	Imputed	1.52	(1.38, 1.67)	2.41 × 10-17
				National Cancer Institute	G	A	0.53	Imputed	1.6	(1.38, 1.86)	6.03 × 10-10
				University of Pennsylvania	G	A	0.53	Imputed	1.51	(1.30, 1.76)	1.18 × 10-7
				Institute of Cancer Research	G	A	0.51	Imputed	1.48	(1.34, 1.63)	1.98 × 10-15
				TECAC de novo genotyping	G	A	0.55	Imputed	1.35	(1.27, 1.44)	1.02 × 10-19
				deCODE	G	A	0.45	Genotyped	1.47	(1.24, 1.75)	1.52 × 10-5
				UK Biobank	G	A	0.49	Imputed	1.54	(1.38, 1.72)	3.93 × 10-14
				Meta-analysis	G	A	0.51		1.46	(1.41, 1.52)	1.31 × 10-82	0.1417	36
Published susceptibility locus: rs4624820, r2 = 0.80
6p21.32	BAK1, GGNBP1	rs210137	33542478	Denmark	T	C	0.2	Genotyped	1.73	(1.27, 2.36)	6.53 × 10-4
				Karolinska Institutet/Cancer Registry of Norway/OsloMet – Oslo Metropolitan University	T	C	0.19	Genotyped	1.49	(1.32, 1.68)	1.03 × 10-10
				National Cancer Institute	T	C	0.21	Genotyped	1.64	(1.37, 1.97)	2.33 × 10-7
				University of Pennsylvania	T	C	0.2	Genotyped	1.4	(1.16, 1.69)	6.14 × 10-4
				Institute of Cancer Research	T	C	0.2	Genotyped	1.6	(1.42, 1.80)	1.40 × 10-14
				TECAC de novo genotyping	T	C	0.22	Imputed	1.35	(1.25, 1.46)	5.20 × 10-14
				deCODE	T	C	0.17	Genotyped	1.4	(1.12, 1.74)	2.57 × 10-3
				UK Biobank	T	C	0.19	Imputed	1.29	(1.13, 1.47)	1.34 × 10-4
				Meta-analysis	T	C	0.2		1.43	(1.37, 1.50)	1.21 × 10-50	0.09992	41.8
Published susceptibility locus: rs210138, r2 = 1
6q25.1	GINM1, KATNA1, LATS1, NUP43, PCMT1, LRP11	rs9718079	149967083	Denmark	T	C	0.67	Imputed	1.11	(0.84, 1.47)	4.52 × 10-1
				Karolinska Institutet/Cancer Registry of Norway/OsloMet – Oslo Metropolitan University	T	C	0.64	Imputed	1.12	(1.02, 1.24)	2.42 × 10-2
				National Cancer Institute	T	C	0.64	Imputed	1.05	(0.90, 1.23)	5.11 × 10-1
				University of Pennsylvania	T	C	0.64	Imputed	1.28	(1.09, 1.51)	3.73 × 10-3
				Institute of Cancer Research	T	C	0.65	Imputed	1.1	(1.00, 1.21)	5.53 × 10-2
				TECAC de novo genotyping	T	C	0.65	Imputed	1.18	(1.10, 1.26)	2.92 × 10-6
				deCODE	T	C	0.66	Genotyped	1.04	(0.87, 1.25)	6.89 × 10-1
				UK Biobank	T	C	0.63	Imputed	1.3	(1.15, 1.47)	2.11 × 10-5
				Meta-analysis	T	C	0.65		1.15	(1.10, 1.20)	1.92 × 10-12	0.2133	41.8
Published susceptibility locus: rs11155671, r2 = 0.96
7p22.3	MAD1L1	rs6949794	1908727	Denmark	A	G	0.37	Imputed	1.44	(1.12, 1.85)	4.41 × 10-3
				Karolinska Institutet/Cancer Registry of Norway/OsloMet – Oslo Metropolitan University	A	G	0.34	Imputed	1.26	(1.14, 1.39)	1.42 × 10-5
				National Cancer Institute	A	G	0.36	Imputed	1.36	(1.16, 1.59)	1.26 × 10-4
				University of Pennsylvania	A	G	0.38	Imputed	1.4	(1.19, 1.65)	4.55 × 10-5
				Institute of Cancer Research	A	G	0.39	Imputed	1.25	(1.13, 1.38)	1.50 × 10-5
				TECAC de novo genotyping	A	G	0.37	Imputed	1.13	(1.06, 1.21)	2.56 × 10-4
				deCODE	A	G	0.37	Imputed	1.22	(1.02, 1.46)	2.99 × 10-2
				UK Biobank	A	G	0.37	Imputed	1.18	(1.05, 1.31)	4.33 × 10-3
				Meta-analysis	A	G	0.37		1.22	(1.17, 1.27)	3.17 × 10-21	0.06177	41.7
Published susceptibility locus: rs12699477, r2 = 0.63
7p14.1		rs17689040	40920313	Denmark	G	C	0.43	Genotyped	1.09	(0.84, 1.41)	5.22 × 10-1
				Karolinska Institutet/Cancer Registry of Norway/OsloMet – Oslo Metropolitan University	G	C	0.41	Genotyped	1.17	(1.06, 1.29)	1.97 × 10-3
				National Cancer Institute	G	C	0.44	Genotyped	1.11	(0.96, 1.29)	1.87 × 10-1
				University of Pennsylvania	G	C	0.47	Genotyped	1.15	(0.99, 1.34)	7.95 × 10-2
				Institute of Cancer Research	G	C	0.42	Genotyped	1.09	(0.99, 1.20)	9.10 × 10-2
				TECAC de novo genotyping	G	C	0.44	Imputed	1.05	(0.98. 1.12)	1.72 × 10-1
				deCODE	G	C	0.38	Genotyped	1.02	(0.85, 1.22)	8.56 × 10-1
				UK Biobank	G	C	0.46	Genotyped	1.18	(1.06, 1.32)	2.63 × 10-3
				Meta-analysis	G	C	0.43		1.1	(1.06, 1.14)	1.73 × 10-6	0.472	0
		rs17689040	40920313	Oncoarray			0.43		1.15	(1.10–1.21)	2.1 × 10-6
				Discovery meta					1.15	(1.10–1.19)	5.6 × 10-8
				Replication					1.17	(1.09–1.25)	1.2 × 10-4
				Meta-analysis							3.1 × 10-11		0
7q36.3	THAP5P1, NCAPG2, RPL21P76	rs13225986	158502625	Denmark	T	C	0.7	Imputed	1.15	(0.87, 1.52)	3.27 × 10-1
				Karolinska Institutet/Cancer Registry of Norway/OsloMet – Oslo Metropolitan University	T	C	0.7	Imputed	1.15	(1.03, 1.28)	1.12 × 10-2
				National Cancer Institute	T	C	0.67	Imputed	1.09	(0.92, 1.29)	3.34 × 10-1
				University of Pennsylvania	T	C	0.66	Imputed	1.27	(1.06, 1.51)	8.79 × 10-3
				Institute of Cancer Research	T	C	0.68	Imputed	1.19	(1.08, 1.32)	1.30 × 10-3
				TECAC de novo genotyping	T	C	0.69	Imputed	0.99	(0.93, 1.07)	8.90 × 10-1
				deCODE	T	C	0.73	Imputed	1.08	(0.89, 1.31)	4.57 × 10-1
				UK Biobank	T	C	0.68	Imputed	1.04	(0.92, 1.17)	5.78 × 10-1
				Meta-analysis	T	C	0.69		1.07	(1.03, 1.12)	9.96 × 10-4	0.2028	0.02
		rs11769858 r2 = 1	158501492	Denmark	C	T	0.66	Imputed	0.82	(0.62-1.08)	1.59 × 10-1
				Karolinska Institutet/Cancer Registry of Norway/OsloMet – Oslo Metropolitan University	C	T	0.69	Imputed	0.82	(0.73-0.91)	3.89 × 10-4
				National Cancer Institute	C	T	0.66	Imputed	0.89	(0.76-1.06)	1.86 × 10-1
				University of Pennsylvania	C	T	0.63	Imputed	0.81	(0.68-0.96)	1.69 × 10-2
				Institute of Cancer Research	C	T	0.68	Imputed	0.84	(0.76-0.94)	1.51 × 10-3
				Meta-analysis					0.8361	(0.79-0.89)	2.38 × 10-8	0.919917	0
8p23.1	GATA4, C8orf49, NEIL2, SUB1P1, FDFT1	rs17153755	11611500	Denmark	C	G	0.63	Imputed	1.08	(0.84, 1.37)	5.51 × 10-1
				Karolinska Institutet/Cancer Registry of Norway/OsloMet – Oslo Metropolitan University	C	G	0.6	Imputed	1.23	(1.11, 1.37)	5.84 × 10-5
				National Cancer Institute	C	G	0.66	Imputed	1.18	(1.01, 1.37)	3.80 × 10-2
				University of Pennsylvania	C	G	0.66	Imputed	1.27	(1.07, 1.49)	5.73 × 10-3
				Institute of Cancer Research	C	G	0.65	Imputed	1.04	(0.93, 1.16)	4.78 × 10-1
				TECAC de novo genotyping	C	G	0.65	Imputed	0.96	(0.90, 1.03)	2.65 × 10-1
				deCODE	C	G	0.64	Genotyped	0.92	(0.77, 1.1)	3.47 × 10-1
				UK Biobank	C	G	0.65	Imputed	1.16	(1.04, 1.31)	1.52 × 10-2
				Meta-analysis	C	G	0.64		1.1	(1.05, 1.15)	7.68 × 10-6	0.02006	57.9
		rs17153755	11611500	Oncoarray			0.65		1.19	(1.13–1.25)	1.6 × 10-8
				Discovery meta					1.16	(1.11–1.21)	1.5 × 10-8
				Replication					1.05	(0.97–1.14)	2.8 × 10-1
				Meta-analysis							4.4 × 10-8		68
8q13.3	PRDM14	rs6992772	70976756	Denmark	T	C	0.61	Imputed	0.93	(0.72, 1.22)	6.33 × 10-1
				Karolinska Institutet/Cancer Registry of Norway/OsloMet – Oslo Metropolitan University	T	C	0.6	Imputed	1.14	(1.03, 1.25)	1.32 × 10-2
				National Cancer Institute	T	C	0.62	Imputed	1.16	(1.00, 1.35)	5.04 × 10-2
				University of Pennsylvania	T	C	0.61	Imputed	1.3	(1.10, 1.54)	2.51 × 10-3
				Institute of Cancer Research	T	C	0.61	Imputed	1.2	(1.10, 1.32)	1.56 × 10-4
				TECAC de novo genotyping	T	C	0.61	Genotyped	1.15	(1.08, 1.22)	5.80 × 10-5
				deCODE	T	C	0.62	Imputed	0.98	(0.82, 1.17)	8.68 × 10-1
				UK Biobank	T	C	0.6	Imputed	1.11	(1.00, 1.24)	8.57 × 10-2
				Meta-analysis	T	C	0.6		1.15	(1.10, 1.20)	1.14 × 10-11	0.2592	21.4
Published susceptibility locus: rs7010162, r2 = 0.98
9p24.3	DMRT1	rs7039737	834406	Denmark	C	T	0.73	Imputed	1.59	(1.19, 2.12)	1.82 × 10-3
				Karolinska Institutet/Cancer Registry of Norway/OsloMet – Oslo Metropolitan University	C	T	0.73	Imputed	1.3	(1.16, 1.45)	3.37 × 10-6
				National Cancer Institute	C	T	0.74	Imputed	1.61	(1.35, 1.92)	9.93 × 10-8
				University of Pennsylvania	C	T	0.73	Imputed	1.67	(1.39, 2.00)	7.26 × 10-8
				Institute of Cancer Research	C	T	0.73	Imputed	1.64	(1.47, 1.82)	1.48 × 10-17
				TECAC de novo genotyping	C	T	0.75	Imputed	1.39	(1.29, 1.50)	9.83 × 10-18
				deCODE	C	T	0.7	Imputed	1.56	(1.28, 1.91)	1.33 × 10-5
				UK Biobank	C	T	0.72	Imputed	1.54	(1.35, 1.75)	1.76 × 10-10
				Meta-analysis	C	T	0.73		1.47	(1.41, 1.54)	3.67 × 10-64	0.03561	53.4
Published susceptibility locus: rs7040024, r2 = 0.66
9p24.3	DMRT1	rs755383	863635	Denmark	T	C	0.62	Imputed	1.42	(1.09, 1.85)	7.77 × 10-3
				Karolinska Institutet/Cancer Registry of Norway/OsloMet – Oslo Metropolitan University	T	C	0.61	Imputed	1.4	(1.27, 1.54)	5.33 × 10-11
				National Cancer Institute	T	C	0.65	Imputed	1.5	(1.28, 1.76)	3.95 × 10-7
				University of Pennsylvania	T	C	0.65	Imputed	1.57	(1.33, 1.86)	1.03 × 10-7
				Institute of Cancer Research	T	C	0.65	Imputed	1.57	(1.42, 1.74)	7.92 × 10-19
				TECAC de novo genotyping	T	C	0.67	Genotyped	1.39	(1.29, 1.49)	8.15 × 10-21
				deCODE	T	C	0.6	Imputed	1.34	(1.12, 1.61)	1.67 × 10-3
				UK Biobank	T	C	0.62	Genotyped	1.53	(1.36, 1.73)	6.64 × 10-12
				Meta-analysis	T	C	0.64		1.45	(1.39, 1.51)	8.29 × 10-71	0.4314	0
9p24.3	DMRT1	rs55873183	878563	Denmark	G	A	0.09	Imputed	1.84	(1.12, 3.03)	1.75 × 10-2
				Karolinska Institutet/Cancer Registry of Norway/OsloMet – Oslo Metropolitan University	G	A	0.08	Imputed	2.08	(1.70, 2.54)	1.21 × 10-12
				National Cancer Institute	G	A	0.06	Imputed	1.34	(0.93, 1.93)	1.14 × 10-1
				University of Pennsylvania	G	A	0.07	Imputed	1.97	(1.37, 2.84)	3.05 × 10-4
				Institute of Cancer Research	G	A	0.06	Imputed	1.9	(1.52, 2.38)	1.54 × 10-8
				TECAC de novo genotyping	G	A	0.09	Genotyped	1.61	(1.43, 1.81)	5.15 × 10-16
				deCODE	G	A	0.08	Imputed	1.52	(1.41, 2.02)	4.15 × 10-3
				UK Biobank	G	A	0.07	Genotyped	1.62	(1.34, 1.95)	6.64 × 10-12
				Meta-analysis	G	A	0.08		1.7	(1.58, 1.83)	3.17 × 10-44	0.255	21.9
10q26.13	LHPP	rs61408740	126274612	Denmark	G	C	0.02	Imputed	1.61	(0.69, 3.76)	2.75 × 10-1
				Karolinska Institutet/Cancer Registry of Norway/OsloMet – Oslo Metropolitan University	G	C	0.02	Imputed	1.53	(1.12, 2.09)	7.79 × 10-3
				National Cancer Institute	G	C	0.03	Imputed	1.68	(1.09, 2.60)	1.88 × 10-2
				University of Pennsylvania	G	C	0.03	Imputed	1.92	(1.22, 3.03)	4.92 × 10-3
				Institute of Cancer Research	G	C	0.03	Imputed	1.64	(1.22, 2.20)	1.05 × 10-3
				TECAC de novo genotyping	G	C	0.03	Imputed	1.12	(0.92, 1.37)	2.70 × 10-1
				deCODE	G	C	0.03	Genotyped	1.15	(0.72, 1.82)	5.64 × 10-1
				UK Biobank	G	C	0.07	Imputed	1.07	(0.91, 1.48)	6.70 × 10-1
				Meta-analysis	G	C	0.03		1.33	(1.18, 1.50)	1.84 × 10-6	0.1182	39.1
		rs61408740	126274612	Denmark	G	C	0.02	Imputed	1.61	(0.69-3.76)	2.75 × 10-1
				Karolinska Institutet/Cancer Registry of Norway/OsloMet – Oslo Metropolitan University	G	C	0.02	Imputed	1.53	(1.12-2.09)	7.79 × 10-3
				National Cancer Institute	G	C	0.03	Imputed	1.68	(1.09-2.60)	1.89 × 10-2
				University of Pennsylvania	G	C	0.03	Imputed	1.92	(1.22-3.03)	4.92 × 10-3
				Institute of Cancer Research	G	C	0.03	Imputed	1.64	(1.22-2.20)	1.05 × 10-3
				Meta-analysis					1.6464	(1.38-1.96)	1.75 × 10-8	0.95	0
11q14.1	GAB2, NARS2	rs990706	78135704	Denmark	T	C	0.16	Imputed	1.65	(1.17, 2.33)	4.57 × 10-3
				Karolinska Institutet/Cancer Registry of Norway/OsloMet – Oslo Metropolitan University	T	C	0.18	Imputed	1.24	(1.10, 1.40)	1.09 × 10-3
				National Cancer Institute	T	C	0.18	Imputed	1.15	(0.95, 1.39)	1.54 × 10-1
				University of Pennsylvania	T	C	0.19	Imputed	1.28	(1.05, 1.56)	1.79 × 10-2
				Institute of Cancer Research	T	C	0.17	Imputed	1.1	(0.97, 1.25)	1.49 × 10-1
				TECAC de novo genotyping	T	C	0.2	Imputed	1.16	(1.07, 1.26)	3.52 × 10-4
				;jl'km	T	C	0.14	Genotyped	1.35	(1.07. 1.71)	1.02 × 10-2
				UK Biobank	T	C	0.18	Imputed	1.17	(1.01, 1.34)	3.38 × 10-2
				Meta-analysis	T	C	0.18		1.19	(1.13, 1.25)	8.54 × 10-12	0.3673	8.1
Published susceptibility locus: rs7107174, r2 = 0.80
11q24.2	PKNOX2	rs614265	125076151	Denmark	C	A	0.71	Imputed	1.4	(1.05, 1.86)	1.90 × 10-2
				Karolinska Institutet/Cancer Registry of Norway/OsloMet – Oslo Metropolitan University	C	A	0.7	Imputed	1.13	(1.01, 1.26)	2.27 × 10-2
				National Cancer Institute	C	A	0.72	Imputed	1.04	(0.88, 1.23)	6.35 × 10-1
				University of Pennsylvania	C	A	0.72	Imputed	1.1	(0.92, 1.31)	2.84 × 10-1
				Institute of Cancer Research	C	A	0.71	Imputed	1.09	(0.98, 1.21)	1.31 × 10-1
				TECAC de novo genotyping	C	A	0.72	Genotyped	1.16	(1.09, 1.25)	2.01 × 10-5
				deCODE	C	A	0.71	Imputed	1.23	(1.00, 1.50)	4.58 × 10-2
				UK Biobank	C	A	0.71	Genotyped	1.04	(0.93, 1.18)	4.81 × 10-1
				Meta-analysis	C	A	0.71		1.13	(1.08, 1.18)	4.23 × 10-8	0.4606	0
Published susceptibility locus: rs648090, r2 = 0.92
12p11.21	KIAA1551	rs4931000	32141495	Denmark	A	G	0.21	Imputed	1.05	(0.78, 1.43)	7.22 × 10-1
				Karolinska Institutet/Cancer Registry of Norway/OsloMet – Oslo Metropolitan University	A	G	0.19	Imputed	1.22	(1.07, 1.39)	1.70 × 10-3
				National Cancer Institute	A	G	0.22	Imputed	1.16	(0.96, 1.41)	1.14 × 10-1
				University of Pennsylvania	A	G	0.21	Imputed	1.04	(0.87, 1.25)	6.40 × 10-1
				Institute of Cancer Research	A	G	0.22	Imputed	1.14	(1.01, 1.28)	3.70 × 10-2
				TECAC de novo genotyping	A	G	0.22	Imputed	1.08	(1.00, 1.16)	6.05 × 10-2
				deCODE	A	G	0.19	Genotyped	1.09	(0.88, 1.35)	4.41 × 10-1
				UK Biobank	A	G	0.12	Imputed	1.16	(1.12, 1.20)	2.06 × 10-2
				Meta-analysis	A	G	0.21		1.12	(1.07, 1.18)	2.49 × 10-6	0.7676	0
		rs4931000	32141495	Oncoarray			0.22		1.16	(1.09–1.23)	3.4 × 10-5
				Discovery meta					1.16	(1.11–1.22)	1.2 × 10-7
				Replication					1.23	(1.13–1.32)	2.3 × 10-5
				Meta-analysis							1.9 × 10-11		0
12p13.1	ATF7IP	rs11055991	14633223	Denmark	A	G	0.62	Genotyped	1.28	(0.99, 1.66)	5.94 × 10-2
				Karolinska Institutet/Cancer Registry of Norway/OsloMet – Oslo Metropolitan University	A	G	0.61	Genotyped	1.14	(1.03, 1.25)	1.16 × 10-2
				National Cancer Institute	A	G	0.61	Genotyped	1.14	(0.97, 1.33)	1.18 × 10-1
				University of Pennsylvania	A	G	0.61	Genotyped	1.16	(0.99, 1.37)	5.97 × 10-2
				Institute of Cancer Research	A	G	0.59	Genotyped	1.28	(1.16, 1.41)	9.39 × 10-7
				TECAC de novo genotyping	A	G	0.61	Imputed	1.16	(1.08, 1.25)	8.60 × 10-6
				deCODE	A	G	0.57	Genotyped	1.1	(0.92, 1.31)	2.73 × 10-1
				UK Biobank	A	G	0.59	Imputed	1.16	(1.04, 1.31)	1.07 × 10-2
				Meta-analysis	A	G	0.6		1.18	(1.13, 1.23)	1.48 × 10-15	0.6886	0
Published susceptibility locus: rs2900333, r2 = 0.84
12q15		rs7315956	70563865	Denmark	A	G	0.3	Imputed	0.76	(0.58, 1.00)	4.67 × 10-2
				Karolinska Institutet/Cancer Registry of Norway/OsloMet – Oslo Metropolitan University	A	G	0.31	Imputed	1.19	(1.08, 1.32)	6.68 × 10-4
				National Cancer Institute	A	G	0.33	Imputed	1.04	(0.89, 1.22)	5.70 × 10-1
				University of Pennsylvania	A	G	0.33	Imputed	1.09	(0.92, 1.28)	3.23 × 10-1
				Institute of Cancer Research	A	G	0.34	Imputed	1.12	(1.01, 1.25)	3.25 × 10-2
				TECAC de novo genotyping	A	G	0.33	Genotyped	1.1	(1.03, 1.17)	7.13 × 10-3
				deCODE	A	G	0.32	Genotyped	1.3	(1.08, 1.57)	5.41 × 10-3
				UK Biobank	A	G	0.34	Imputed	1.12	(1.00, 1.26)	3.86 × 10-2
				Meta-analysis	A	G	0.33		1.11	(1.07, 1.16)	1.62 × 10-7	0.07996	44.8
		rs7315956	70563865	Oncoarray			0.34		1.13	(1.06–1.19)	2.0 × 10-4
				Discovery meta					1.13	(1.08–1.18)	6.5 × 10-7
				Replication					1.16	(1.08–1.25)	2.9 × 10-4
				Meta-analysis							8.7 × 10-10		0
12q21.33	KITLG	rs4474514	88953959	Denmark	A	G	0.83	Genotyped	2.05	(1.49, 2.82)	1.22 × 10-5
				Karolinska Institutet/Cancer Registry of Norway/OsloMet – Oslo Metropolitan University	A	G	0.85	Genotyped	2.1	(1.83, 2.41)	2.92 × 10-25
				National Cancer Institute	A	G	0.82	Genotyped	2.12	(1.74, 2.58)	7.82 × 10-14
				University of Pennsylvania	A	G	0.84	Genotyped	1.99	(1.62, 2.44)	4.02 × 10-11
				Institute of Cancer Research	A	G	0.8	Genotyped	1.95	(1.74, 2.19)	3.44 × 10-27
				TECAC de novo genotyping	A	G	0.86	Imputed	2.2	(1.98, 2.43)	3.31 × 10-57
				deCODE	A	G	0.84	Genotyped	2.27	(1.69, 3.04)	4.97 × 10-8
				UK Biobank	A	G	0.78	Genotyped	2.26	(1.90, 2.69)	3.82 × 10-20
				Meta-analysis	A	G	0.83		2.11	(1.99, 2.22)	1.42 × 10-54	0.8306	0
Published susceptibility locus: rs3782181, r2 = 0.99
14q23.1	LGALS3, DLGAP5, UBE2L1, COX5AP1, FBXO34, RPL34P28, CHMP4BP1, ATG14, HMGN1P1, RPL21P6, TBPL2	rs4901569	55912880	Denmark	T	C	0.58	Imputed	1.27	(0.99, 1.63)	6.40 × 10-2
				Karolinska Institutet/Cancer Registry of Norway/OsloMet – Oslo Metropolitan University	T	C	0.58	Imputed	1.07	(0.97, 1.18)	1.73 × 10-1
				National Cancer Institute	T	C	0.59	Imputed	1.07	(0.92, 1.25)	3.71 × 10-1
				University of Pennsylvania	T	C	0.59	Imputed	1.17	(0.99, 1.37)	4.73 × 10-2
				Institute of Cancer Research	T	C	0.58	Imputed	1.18	(1.06, 1.31)	7.90 × 10-4
				TECAC de novo genotyping	T	C	0.6	Genotyped	1.13	(1.05, 1.20)	3.99 × 10-4
				deCODE	T	C	0.59	Genotyped	1.05	(0.88, 1.25)	5.90 × 10-1
				UK Biobank	T	C	0.58	Imputed	1.05	(0.94, 1.17)	4.05 × 10-1
				Meta-analysis	T	C	0.59		1.11	(1.07, 1.16)	1.29 × 10-7	0.643	0
		rs1009647 r2 = 0.52	55880047	Oncoarray			0.73		1.13	(1.06–1.19)	4.1 × 10-4
				Discovery meta					1.15	(1.10–1.21)	5.9 × 10-7
				Replication					1.12	(1.03–1.21)	1.7 × 10-2
				Meta-analysis							3.4 × 10-8		0
15q22.1	PRTG	rs12438394	56033847	Denmark	A	G	0.55	Imputed	1.32	(1.03, 1.70)	3.53 × 10-2
				Karolinska Institutet/Cancer Registry of Norway/OsloMet – Oslo Metropolitan University	A	G	0.55	Imputed	1.27	(1.16, 1.39)	1.30 × 10-6
				National Cancer Institute	A	G	0.55	Imputed	1.2	(1.04, 1.39)	1.97 × 10-2
				University of Pennsylvania	A	G	0.53	Imputed	1.38	(1.18, 1.61)	6.37 × 10-5
				Institute of Cancer Research	A	G	0.53	Imputed	1.08	(0.98, 1.19)	1.25 × 10-1
				TECAC de novo genotyping	A	G	0.56	Imputed	1.21	(1.14, 1.29)	6.08 × 10-9
				deCODE	A	G	0.52	Genotyped	1.29	(1.08, 1.54)	4.37 × 10-3
				UK Biobank	A	G	0.5	Imputed	1.37	(1.22, 1.53)	4.28 × 10-8
				Meta-analysis	A	G	0.54		1.23	(1.19, 1.28)	9.85 × 10-27	0.05391	49.5
Published susceptibility locus: rs12912292, r2 = 0.97
15q23	DIS3L, SNAPC5, ZWILCH, MAP2K1, TIPIN, RLF4, LCTL	rs79350921	66801937	Denmark	T	G	0.27	Imputed	1.17	(0.88, 1.55)	2.66 × 10-1
				Karolinska Institutet/Cancer Registry of Norway/OsloMet – Oslo Metropolitan University	T	G	0.25	Imputed	1.16	(1.04, 1.29)	9.93 × 10-3
				National Cancer Institute	T	G	0.26	Imputed	1.22	(1.03, 1.45)	2.16 × 10-2
				University of Pennsylvania	T	G	0.28	Imputed	1.39	(1.16, 1.66)	2.44 × 10-4
				Institute of Cancer Research	T	G	0.25	Imputed	1.24	(1.11, 1.38)	1.95 × 10-4
				TECAC de novo genotyping	T	G	0.28	Imputed	1.16	(1.09, 1.25)	2.66 × 10-5
				deCODE	T	G	0.26	Genotyped	1.3	(1.08, 1.58)	6.27 × 10-3
				UK Biobank	T	G	0.25	Imputed	1.11	(0.98, 1.26)	8.83 × 10-2
				Meta-analysis	T	G	0.27		1.19	(1.14, 1.24)	1.03 × 10-15	0.5186	0
Published susceptibility locus: rs11071896, r2 = 0.99
15q25.3	PDE8A	rs4842864	85644546	Denmark	C	A	0.69	Imputed	1.27	(0.97, 1.64)	8.54 × 10-2
				Karolinska Institutet/Cancer Registry of Norway/OsloMet – Oslo Metropolitan University	C	A	0.69	Imputed	1.09	(0.98, 1.20)	1.24 × 10-1
				National Cancer Institute	C	A	0.7	Imputed	1.14	(0.97, 1.34)	1.40 × 10-1
				University of Pennsylvania	C	A	0.68	Imputed	1.09	(0.92, 1.28)	3.36 × 10-1
				Institute of Cancer Research	C	A	0.7	Imputed	1.08	(0.97, 1.19)	1.83 × 10-1
				TECAC de novo genotyping	C	A	0.69	Genotyped	1.14	(1.06, 1.22)	5.47 × 10-4
				deCODE	C	A	0.74	Genotyped	1.04	(0.85, 1.28)	6.80 × 10-1
				UK Biobank	C	A	0.7	Imputed	0.98	(0.87, 1.10)	7.01 × 10-1
				Meta-analysis	C	A	0.69		1.09	(1.04, 1.14)	4.01 × 10-5	0.5367	0
		rs56046484 r2 = 0.58	85605427	Oncoarray			0.8		1.17	(1.09–1.24)	4.5 × 10-5
				Discovery meta					1.17	(1.11–1.23)	2.7 × 10-7
				Replication					1.11	(1.01–1.21)	3.8 × 10-2
				Meta-analysis							4.6 × 10-8		0
16p13.13	BCAR4, RSL1D1, GSPT1	rs7189510	11919093	Denmark	C	T	0.4	Imputed	1.28	(0.99, 1.66)	6.05 × 10-2
				Karolinska Institutet/Cancer Registry of Norway/OsloMet – Oslo Metropolitan University	C	T	0.39	Imputed	1.1	(0.99, 1.22)	7.88 × 10-2
				National Cancer Institute	C	T	0.43	Imputed	1.25	(1.08, 1.45)	4.86 × 10-3
				University of Pennsylvania	C	T	0.43	Imputed	1.09	(0.92, 1.28)	2.98 × 10-1
				Institute of Cancer Research	C	T	0.41	Imputed	1.22	(1.10, 1.35)	1.12 × 10-4
				TECAC de novo genotyping	C	T	0.43	Imputed	1.15	(1.07, 1.23)	1.99 × 10-5
				deCODE	C	T	0.41	Imputed	1.33	(1.12, 1.59)	1.65 × 10-3
				UK Biobank	C	T	0.41	Imputed	1.1	(0.98, 1.23)	9.18 × 10-2
				Meta-analysis	C	T	0.42		1.16	(1.12, 1.21)	2.12 × 10-13	0.4099	2.6
Published susceptibility locus: rs4561483, r2 = 0.76
16p13.11	MPV17L, BMERB1	rs112251447	15521872	Denmark	A	G	0.12	Imputed	0.82	(0.55, 1.22)	3.29 × 10-1
				Karolinska Institutet/Cancer Registry of Norway/OsloMet – Oslo Metropolitan University	A	G	0.13	Imputed	1.4	(1.21, 1.62)	6.16 × 10-6
				National Cancer Institute	G	A	0.11	Imputed	0.96	(0.76, 1.22)	7.58 × 10-1
				University of Pennsylvania	G	A	0.1	Imputed	1.03	(0.79, 1.34)	8.48 × 10-1
				Institute of Cancer Research	A	G	0.11	Imputed	1.36	(1.16, 1.59)	8.33 × 10-5
				TECAC de novo genotyping	A	G	0.11	Imputed	1.27	(1.14, 1.41)	1.37 × 10-5
				deCODE	A	G	0.14	Imputed	1.58	(1.26, 1.99)	9.46 × 10-5
				UK Biobank	A	G	0.11	Imputed	1.17	(0.99, 1.38)	6.06 × 10-2
				Meta-analysis	A	G	0.11		1.26	(1.19, 1.34)	1.17 × 10-13	0.007954	63.3
Published susceptibility locus: rs7404843, r2 = 0.98
16q12.1	CNEP1R1, HEATR3	rs2160570	50114505	Denmark	A	C	0.74	Imputed	1.01	(0.77, 1.33)	9.40 × 10-1
				Karolinska Institutet/Cancer Registry of Norway/OsloMet – Oslo Metropolitan University	A	C	0.75	Imputed	1.23	(1.10, 1.38)	2.09 × 10-4
				National Cancer Institute	A	C	0.72	Imputed	1.25	(1.06, 1.48)	8.12 × 10-3
				University of Pennsylvania	A	C	0.72	Imputed	1.4	(1.18, 1.66)	1.47 × 10-4
				Institute of Cancer Research	A	C	0.72	Imputed	1.19	(1.07, 1.32)	2.09 × 10-3
				TECAC de novo genotyping	A	C	0.73	Imputed	1.07	(0.99, 1.15)	7.85 × 10-2
				deCODE	A	C	0.77	Genotyped	1.25	(1.00, 1.55)	4.90 × 10-2
				UK Biobank	A	C	0.71	Imputed	1.25	(1.10, 1.42)	5.04 × 10-4
				Meta-analysis	A	C	0.73		1.17	(1.12, 1.22)	1.75 × 10-12	0.04644	51
Published susceptibility locus: rs8046148, r2 = 0.58
16q23.1	GLG1, MLKL, RFWD3	rs12716769	74652537	Denmark	T	C	0.52	Imputed	0.91	(0.70, 1.18)	4.79 × 10-1
				Karolinska Institutet/Cancer Registry of Norway/OsloMet – Oslo Metropolitan University	T	C	0.5	Imputed	1.25	(1.14, 1.37)	6.65 × 10-6
				National Cancer Institute	T	C	0.52	Imputed	1.33	(1.15, 1.54)	1.96 × 10-4
				University of Pennsylvania	T	C	0.52	Imputed	1.3	(1.11, 1.52)	1.18 × 10-3
				Institute of Cancer Research	T	C	0.52	Imputed	1.16	(1.05, 1.28)	2.72 × 10-3
				TECAC de novo genotyping	T	C	0.53	Imputed	1.14	(1.07, 1.21)	1.54 × 10-4
				deCODE	T	C	0.54	Imputed	1.25	(1.04, 1.50)	1.33 × 10-2
				UK Biobank	T	C	0.5	Imputed	1.06	(0.95, 1.19)	2.54 × 10-1
				Meta-analysis	T	C	0.52		1.18	(1.13, 1.23)	2.11 × 10-15	0.04447	51.4
Published susceptibility locus: rs4888262, r2 = 0.93
16q24.3	ZFPM1, ZNF469	rs11076769	88515576	Denmark	A	C	0.32	Imputed	1.15	(0.84, 1.58)	3.70 × 10-1
				Karolinska Institutet/Cancer Registry of Norway/OsloMet – Oslo Metropolitan University	A	C	0.28	Imputed	1.21	(1.09, 1.34)	7.20 × 10-4
				National Cancer Institute	A	C	0.32	Imputed	1.33	(1.13, 1.56)	6.30 × 10-4
				University of Pennsylvania	A	C	0.33	Imputed	1.12	(0.94, 1.34)	2.24 × 10-1
				Institute of Cancer Research	A	C	0.32	Imputed	1.18	(1.06, 1.31)	1.96 × 10-3
				TECAC de novo genotyping	A	C	0.32	Imputed	1.2	(1.12, 1.29)	2.16 × 10-7
				deCODE	A	C	0.28	Imputed	1.27	(1.05, 1.54)	1.47 × 10-2
				UK Biobank	A	C	0.32	Imputed	1.23	(1.10, 1.38)	4.03 × 10-4
				Meta-analysis	A	C	0.31		1.21	(1.16, 1.26)	3.50 × 10-19	0.9065	0
Published susceptibility locus: rs55637647, r2 = 0.56
17q21.2	HNF1B	rs11263762	36101926	Denmark	A	G	0.46	Imputed	1.37	(1.05, 1.78)	1.95 × 10-2
				Karolinska Institutet/Cancer Registry of Norway/OsloMet – Oslo Metropolitan University	A	G	0.48	Imputed	1.27	(1.15, 1.40)	3.60 × 10-6
				National Cancer Institute	A	G	0.44	Imputed	1.37	(1.17, 1.60)	1.18 × 10-4
				University of Pennsylvania	A	G	0.43	Imputed	1.33	(1.13, 1.57)	1.09 × 10-3
				Institute of Cancer Research	A	G	0.42	Imputed	1.25	(1.12, 1.39)	3.46 × 10-5
				TECAC de novo genotyping	A	G	0.46	Imputed	1.2	(1.13, 1.28)	3.54 × 10-8
				deCODE	A	G	0.44	Imputed	1.27	(1.07, 1.52)	6.81 × 10-3
				UK Biobank	A	G	0.41	Imputed	1.17	(1.04, 1.30)	6.38 × 10-3
				Meta-analysis	A	G	0.45		1.24	(1.19, 1.29)	2.72 × 10-26	0.6219	0
Published susceptibility locus: rs7501939, r2 = 0.49
17q23.2	TEX14, RAD51C, PPM1E	rs304263	56749941	Denmark	C	T	0.71	Imputed	1.45	(1.10, 1.92)	8.09 × 10-3
				Karolinska Institutet/Cancer Registry of Norway/OsloMet – Oslo Metropolitan University	C	T	0.69	Imputed	1.2	(1.09, 1.33)	4.79 × 10-4
				National Cancer Institute	C	T	0.66	Imputed	1.35	(1.17, 1.57)	1.36 × 10-4
				University of Pennsylvania	C	T	0.64	Imputed	1.35	(1.15, 1.59)	2.52 × 10-4
				Institute of Cancer Research	C	T	0.66	Imputed	1.27	(1.15, 1.39)	5.31 × 10-6
				TECAC de novo genotyping	C	T	0.67	Imputed	1.12	(1.05, 1.20)	1.47 × 10-3
				deCODE	C	T	0.73	Genotyped	1.37	(1.11, 1.69)	2.70 × 10-3
				UK Biobank	C	T	0.67	Imputed	1.18	(1.04, 1.33)	6.56 × 10-3
				Meta-analysis	C	T	0.67		1.2	(1.15, 1.26)	3.70 × 10-20	0.07101	46.3
Published susceptibility locus: rs9905704, r2 = 0.92
18p11.32	CLUL1	rs9966612	649311	Denmark	A	G	0.29	Imputed	0.91	(0.68, 1.22)	5.01 × 10-1
				Karolinska Institutet/Cancer Registry of Norway/OsloMet – Oslo Metropolitan University	A	G	0.3	Imputed	1.1	(0.99, 1.22)	7.75 × 10-2
				National Cancer Institute	A	G	0.29	Imputed	1.15	(0.98, 1.35)	8.61 × 10-2
				University of Pennsylvania	A	G	0.3	Imputed	1.15	(0.96, 1.37)	1.27 × 10-1
				Institute of Cancer Research	A	G	0.28	Imputed	1.2	(1.09, 1.33)	7.10 × 10-4
				TECAC de novo genotyping	A	G	0.3	Genotyped	1.08	(1.01, 1.15)	4.41 × 10-2
				deCODE	A	G	0.26	Imputed	0.94	(0.77, 1.15)	5.51 × 10-1
				UK Biobank	A	G	0.29	Imputed	1.03	(0.92, 1.16)	5.97 × 10-1
				Meta-analysis	A	G	0.29		1.09	(1.05, 1.13)	3.46 × 10-5	0.2532	22.2
		rs9966612	649311	Oncoarray			0.32		1.16	(1.08–1.23)	9.8 × 10-5
				Discovery meta					1.17	(1.12–1.23)	2.1 × 10-8
				Replication					1.13	(1.05–1.22)	5.1 × 10-3
				Meta-analysis							4.4 × 10-10		0
19p12	ZNF208, ZNF257	rs548059	22228091	Denmark	G	A	0.61	Imputed	1.4	(1.08, 1.82)	1.12 × 10-2
				Karolinska Institutet/Cancer Registry of Norway/OsloMet – Oslo Metropolitan University	G	A	0.59	Imputed	1.14	(1.03, 1.26)	8.84 × 10-3
				National Cancer Institute	G	A	0.56	Imputed	1.12	(0.96, 1.31)	1.46 × 10-1
				University of Pennsylvania	G	A	0.52	Imputed	1.1	(0.95, 1.28)	2.16 × 10-1
				Institute of Cancer Research	G	A	0.58	Imputed	1.2	(1.09, 1.32)	3.26 × 10-3
				TECAC de novo genotyping	G	A	0.58	Imputed	1.11	(1.04, 1.18)	2.36 × 10-3
				deCODE	G	A	0.61	Genotyped	1.15	(0.96, 1.38)	1.32 × 10-1
				UK Biobank	G	A	0.58	Imputed	1.13	(1.06, 1.20)	3.13 × 10-2
				Meta-analysis	G	A	0.58		1.14	(1.10, 1.18)	8.51 × 10-11	0.722	0
Published susceptibility locus: rs73019876, r2 = 0.88
19p12	ZNF728	rs55774410	23203496	Denmark	A	G	0.84	Imputed	1.45	(1.02, 2.05)	3.57 × 10-2
				Karolinska Institutet/Cancer Registry of Norway/OsloMet – Oslo Metropolitan University	A	G	0.84	Imputed	1.35	(1.19, 1.54)	6.33 × 10-6
				National Cancer Institute	A	G	0.87	Imputed	1.43	(1.15, 1.78)	1.39 × 10-3
				University of Pennsylvania	A	G	0.86	Imputed	1.28	(1.03, 1.59)	2.85 × 10-2
				Institute of Cancer Research	A	G	0.87	Imputed	1.33	(1.16, 1.53)	5.98 × 10-5
				TECAC de novo genotyping	A	G	0.87	Imputed	1.15	(1.04, 1.27)	5.65 × 10-3
				deCODE	A	G	0.85	Genotyped	1.27	(0.98, 1.64)	6.70 × 10-2
				UK Biobank	A	G	0.86	Imputed	1.35	(1.13, 1.61)	7.60 × 10-4
				Meta-analysis	A	G	0.86		1.27	(1.2, 1.34)	1.67 × 10-17	0.3259	13.3
Published susceptibility locus: rs58521262, r2 = 1
19p12	ZNF675, ZNF681, RPSAP58	rs34601376	24050828	Denmark	T	A	0.15	Imputed	1.32	(0.85, 2.05)	2.23 × 10-1
				Karolinska Institutet/Cancer Registry of Norway/OsloMet – Oslo Metropolitan University	T	A	0.2	Imputed	1.39	(1.22, 1.58)	4.19 × 10-7
				National Cancer Institute	T	A	0.22	Imputed	1.04	(0.85, 1.28)	6.77 × 10-1
				University of Pennsylvania	T	A	0.2	Imputed	1.32	(1.06, 1.64)	1.02 × 10-2
				Institute of Cancer Research	T	A	0.21	Imputed	1.29	(1.14, 1.46)	5.08 × 10-5
				TECAC de novo genotyping	T	A	0.22	Imputed	1.16	(1.07, 1.25)	1.79 × 10-4
				deCODE	T	A	0.19	Genotyped	1.08	(0.87, 1.34)	4.74 × 10-1
				UK Biobank	T	A	0.2	Imputed	1.23	(1.08, 1.39)	1.79 × 10-3
				Meta-analysis	T	A	0.21		1.22	(1.16, 1.28)	1.79 × 10-15	0.1589	33.7
19p12	ZNF726, ZNF254	rs2195987	24149545	Denmark	T	C	0.77	Genotyped	1.33	(0.99, 1.79)	6.04 × 10-2
				Karolinska Institutet/Cancer Registry of Norway/OsloMet – Oslo Metropolitan University	T	C	0.78	Genotyped	1.28	(1.14, 1.45)	3.74 × 10-5
				National Cancer Institute	T	C	0.78	Genotyped	1.16	(0.96, 1.41)	1.09 × 10-1
				University of Pennsylvania	T	C	0.79	Genotyped	1.2	(1.00, 1.46)	6.20 × 10-2
				Institute of Cancer Research	T	C	0.77	Genotyped	1.22	(1.09, 1.37)	6.84 × 10-4
				TECAC de novo genotyping	T	C	0.79	Imputed	1.14	(1.05, 1.23)	2.03 × 10-3
				deCODE	T	C	0.75	Genotyped	1.08	(0.88, 1.32)	4.91 × 10-1
				UK Biobank	T	C	0.77	Genotyped	1.16	(1.02, 1.33)	3.30 × 10-2
				Meta-analysis	T	C	0.78		1.18	(1.12, 1.23)	5.52 × 10-12	0.6852	0
19p11	LOC101927151	rs2241024	28257393	Denmark	G	A	0.8	Imputed	1.12	(0.81, 1.56)	4.71 × 10-1
				Karolinska Institutet/Cancer Registry of Norway/OsloMet – Oslo Metropolitan University	G	A	0.79	Imputed	1.25	(1.11, 1.41)	3.00 × 10-4
				National Cancer Institute	G	A	0.8	Imputed	1.39	(1.14, 1.70)	1.10 × 10-3
				University of Pennsylvania	G	A	0.8	Imputed	1.11	(0.91, 1.35)	2.90 × 10-1
				Institute of Cancer Research	G	A	0.8	Imputed	1.14	(1.01, 1.28)	4.06 × 10-2
				TECAC de novo genotyping	G	A	0.81	Imputed	1.11	(1.02, 1.21)	1.36 × 10-2
				deCODE	G	A	0.81	Genotyped	1.01	(0.81, 1.26)	9.57 × 10-1
				UK Biobank	G	A	0.79	Imputed	1.1	(0.95, 1.27)	1.94 × 10-1
				Meta-analysis	G	A	0.8		1.15	(1.09, 1.21)	4.85 × 10-8	0.322	13.8
19q13.33	NLRP12	rs7255867	54282542	Denmark	C	T	0.72	Imputed	1.28	(0.98, 1.68)	8.10 × 10-2
				Karolinska Institutet/Cancer Registry of Norway/OsloMet – Oslo Metropolitan University	C	T	0.72	Imputed	1.21	(1.09, 1.34)	6.30 × 10-4
				National Cancer Institute	C	T	0.74	Imputed	1.16	(0.98, 1.38)	8.83 × 10-2
				University of Pennsylvania	C	T	0.75	Imputed	1.04	(0.87, 1.25)	6.58 × 10-1
				Institute of Cancer Research	C	T	0.74	Imputed	1.05	(0.93, 1.19)	4.43 × 10-1
				TECAC de novo genotyping	C	T	0.75	Imputed	1.15	(1.06, 1.24)	4.43 × 10-4
				deCODE	C	T	0.7	Imputed	1.2	(0;98, 1.47)	7.82 × 10-2
				UK Biobank	C	T	0.72	Imputed	1.13	(1.00, 1.29)	4.87 × 10-2
				Meta-analysis	C	T	0.74		1.14	(1.09, 1.20)	4.30 × 10-9	0.673	0
Published susceptibility locus: rs4599029, r2 = 1
20q13.2	ZFP64	rs11698165	50711198	Denmark	C	A	0.21	Imputed	1.3	(0.79, 1.61)	5.11 × 10-1
				Karolinska Institutet/Cancer Registry of Norway/OsloMet – Oslo Metropolitan University	C	A	0.2	Imputed	1.2	(1.06, 1.36)	3.48 × 10-3
				National Cancer Institute	C	A	0.22	Imputed	0.95	(0.79, 1.14)	5.92 × 10-1
				University of Pennsylvania	C	A	0.21	Imputed	1.15	(0.93, 1.43)	2.17 × 10-1
				Institute of Cancer Research	C	A	0.2	Imputed	1.19	(1.05, 1.35)	7.47 × 10-3
				TECAC de novo genotyping	C	A	0.2	Imputed	1.16	(1.07, 1.25)	3.22 × 10-4
				deCODE	C	A	0.16	Imputed	1.13	(0.90, 1.43)	2.99 × 10-1
				UK Biobank	C	A	0.18	Imputed	1.22	(1.07, 1.40)	3.46 × 10-3
				Meta-analysis	C	A	0.2		1.16	(1.10, 1.22)	3.99 × 10-9	0.571	0
Published susceptibility locus: rs12481572, r2 = 0.96
21q22.3	MCM3AP, YBEY, C21orf58, PCNT	rs8131458	47694712	Denmark	A	G	0.39	Imputed	1.22	(0.95, 1.57)	1.19 × 10-1
				Karolinska Institutet/Cancer Registry of Norway/OsloMet – Oslo Metropolitan University	A	G	0.37	Imputed	1.24	(1.31, 1.36)	3.19 × 10-5
				National Cancer Institute	A	G	0.4	Imputed	1.15	(0.99, 1.34)	7.92 × 10-2
				University of Pennsylvania	A	G	0.41	Imputed	0.87	(0.74, 1.02)	7.87 × 10-2
				Institute of Cancer Research	A	G	0.41	Imputed	1.25	(1.13, 1.38)	6.71 × 10-6
				TECAC de novo genotyping	A	G	0.41	Imputed	1.17	(1.09, 1.25)	5.09 × 10-6
				deCODE	-	-	-	-	-	-	-
				UK Biobank	A	G	0.39	Imputed	1.21	(1.08, 1.35)	6.33 × 10-4
				Meta-analysis	A	G	0.4		1.17	(1.12, 1.22)	3.37 × 10-13	0.009363	64.7
Published susceptibility locus: rs2839186, r2 = 0.77
22q11.22	AIFM3, LZTR1	rs739525	21332441	Denmark	C	T	0.56	Imputed	1.66	(1.21, 2.28)	1.94 × 10-3
				Karolinska Institutet/Cancer Registry of Norway/OsloMet – Oslo Metropolitan University	C	T	0.54	Imputed	1.14	(1.04, 1.25)	1.01 × 10-2
				National Cancer Institute	C	T	0.53	Imputed	1.28	(1.10, 1.49)	1.41 × 10-3
				University of Pennsylvania	C	T	0.54	Imputed	1.05	(0.84, 1.31)	6.98 × 10-1
				Institute of Cancer Research	C	T	0.53	Imputed	1.4	(1.04, 1.25)	1.05 × 10-2
				TECAC de novo genotyping	C	T	0.54	Imputed	1.13	(1.06, 1.20)	2.47 × 10-4
				deCODE	C	T	0.53	Genotyped	1.17	(0.98, 1.39)	8.72 × 10-2
				UK Biobank	C	T	0.52	Imputed	1.15	(1.03, 1.29)	1.19 × 10-2
				Meta-analysis	C	T	0.54		1.15	(1.11, 1.20)	1.38 × 10-12	0.3221	13.8
Xq28	TEX28, TKTL1	rs17336718	153536119	Denmark	T	C	0.07	Imputed	1.15	(0.78, 1.69)	4.71 × 10-1
				Karolinska Institutet/Cancer Registry of Norway/OsloMet – Oslo Metropolitan University	-	-	-	-	-	-	-
				National Cancer Institute	T	C	0.07	Imputed	1.33	(1.08, 1.64)	8.85 × 10-3
				University of Pennsylvania	T	C	0.06	Imputed	1.59	(1.22, 2.06)	4.06 × 10-4
				Institute of Cancer Research	T	C	0.05	Imputed	1.46	(1.18, 1.80)	3.71 × 10-4
				TECAC de novo genotyping	T	C	0.07	Genotyped	1.1	(1.01, 1.21)	3.97 × 10-2
				deCODE	T	C	0.05	Imputed	1.23	(0.91, 1.66)	1.72 × 10-1
				UK Biobank	T	C	0.12	Imputed	1.41	(1.23, 1.61)	1.18 × 10-6
				Meta-analysis	T	C	0.08		1.25	(1.17, 1.33)	8.32 × 10-12	0.01674	61.3
Shaded sections indicate previously published susceptibility markers that did not replicate in our analysis. Associations were tested using a two-sided Wald test on the logistic regression coefficient with an alpha level of 5 × 10-8 to account for multiple comparisons. For these markers, details from associations published in Litchfield et al. (Nat Genet, 2017) or Wang et al. (Nat Genet, 2017) ar…

## Sheet: SD4
Supplementary Data 4. Comparison of TGCT identified susceptibility markers with other GWAS
							Cancers				Potentially TGCT-related phenotypes				Unrelated phenotypes
Novel/ Replicated	rsID	Chr	Location (hg19)	Nearest gene	A1/A2	A1 frequency	Type	SNP	Maximum association	Risk direction	Type	SNP	Maximum association	Risk direction	Type	SNP	Maximum association	Risk direction
R	rs1052053	1	156202173	PMF1	G/A	0.39	X	.	.	.	X	.	.	.	X	.	.	.
R	rs2241965	1	165865694	UCK2	A/G	0.3	X	.	.	.	X	.	.	.	X	.	.	.
N	rs351418	1	212449403	PPP2R5A	T/C	0.38	X	.	.	.	X	.	.	.	X	.	.	.
N	rs6708784	2	111927379	BCL2L11	G/A	0.4963	Chronic lymphocytic leukemia	rs1439287 r2 = 0.93	5 × 10-15	Same	Height	rs56952027 r2 = 0.92	3 × 10-10	NR†	X	.	.	.
R	rs2713206	2	122006700	TFCP2L1	C/G	0.16	X	.	.	.	X	.	.	.	X	.	.	.
R	rs12485920	3	16659303	DAZL	G/A	0.6	X	.	.	.	X	.	.	.	X	.	.	.
R	rs113406766	3	141807747	TFDP2	A/G	0.8	X	.	.	.	X	.	.	.	Mean corpuscular volume	rs62284572 r2 = 0.98	1 × 10-12	Opposite
R	rs6441083	3	156308136	SSR3, TIPARP	T/C	0.75	X	.	.	.	X	.	.	.	X	.	.	.
R	rs9824474	3	169745527	GPR160	G/A	0.39	X	.	.	.	X	.	.	.	X	.	.	.
R	rs56151783	4	76550768	CDKL2, G3BP2, USO1	C/G	0.89	X	.	.	.	X	.	.	.	X	.	.	.
R	rs17021463	4	95224812	SMARCAD1, HPGDS	T/G	0.43	X	.	.	.	X	.	.	.	X	.	.	.
R	rs2711897	4	104023567	CENPE	C/T	0.62	X	.	.	.	X	.	.	.	X	.	.	.
N	rs7734992	5	1280128	TERT*	T/C	0.6007	X	.	.	.	X	.	.	.	Neutrophil percentage white blood cells	Same	3 × 10-11	Opposite
R	rs2735940	5	1296486	TERT	G/A	0.51	Colorectal cancer	Same	5 × 10-25	Same	X	.	.	.	X	.	.	.
R	rs36115365	5	1313242	CLPTM1L, TERT	C/G	0.22	X	.	.	.	X	.	.	.	PSA levels	rs37004 r2 = 0.80	9 × 10-13	NR
															Eospinophil counts	Same	2 × 10-11	Opposite
R	rs474853	5	134365091	CATSPER3, PITX1	T/C	0.64	X	.	.	.	X	.	.	.	Atrial fibrillation	rs31209 r2 = 0.95	2 × 10-8	Same
R	rs35409679	5	141684150	SRPY4	G/A	0.51	X	.	.	.	Height	rs7729647 r2 = 0.99	9 × 10-12	NR	X	.	.	.
N	rs9469079	6	32032421	TNXB	T/C	0.1274	X	.	.	.	X	.	.	.	X	.	.	.
N	rs141079110	6	33533625	BAK1*	A/G	0.75	X	.	.	.	BMI	rs9469503 r2 = 0.97	6 × 10-10	NR	X	.	.	.
R	rs210137	6	33542478	BAK1, GGNBP1	T/C	0.2	X	.	.	.	X	.	.	.	X	.	.	.
R	rs9718079	6	149967083	KATNA1	T/C	0.65	X	.	.	.	X	.	.	.	Blood protein levels	rs10872645 r2 = 0.89	2 × 10-86	Opposite
															Macular thickness	rs14314 r2 = 0.88	3 × 10-19	NR
															Brain region volumes	rs9322194 r2 = 0.87	2 × 10-11	Opposite
															Brainstem volume	rs11155675 r2 = 0.90	3 × 10-9	NR
R	rs6949794	7	1908727	MAD1L1	A/G	0.37	X	.	.	.	Mosaic loss of chr Y	rs4721217 r2 = 0.81	3 × 10-55	Same	Autism spectrum	rs140364877 r2 = 0.83	2 × 10-11	NR
R	rs6992772	8	70976756	PRDM14	T/C	0.6	X	.	.	.	X	.	.	.	X	.	.	.
N	rs9987332	8	120933963	DEPTOR	A/G	0.44	X	.	.	.	Height	rs28513081 r2 = 0.99	3 × 10-20	NR	Idiopathic pulmonary fibrosis	rs28513081 r2 = 0.99	2 × 10-11	Opposite
															White matter microstructure	rs71304915 r2 = 0.80	2 × 10-8	NR
N	rs10976519	9	779507	DMRT1*	G/T	0.42	X	.	.	.	X	.	.	.	X	.	.	.
R	rs7039737	9	834406	DMRT1	C/T	0.73	X	.	.	.	X	.	.	.	X	.	.	.
R	rs755383	9	863635	DMRT1	T/C	0.64	X	.	.	.	X	.	.	.	X	.	.	.
R	rs55873183	9	878563	DMRT1	G/A	0.08	X	.	.	.	X	.	.	.	X	.	.	.
N	rs10818964	9	127190340	PSMB7	G/A	0.67	X	.	.	.	X	.	.	.	WBC count	rs10986338 r2 = 0.98	6 × 10-15	NR
															Plateletcrit	Same	7 × 10-10	Opposite
															RBC distibution width	rs12683568 r2 = 0.90	8 × 10-10	NR
N	rs28393706	9	140073294	ANAPC2	T/C	0.7481	X	.	.	.	Height	rs11549105 r2 =0.97	1 × 10-8	NR	X	.	.	.
											Male-pattern baldness	rs3922735 r2 = 0.91	3 × 10-8	Decrease
N	rs7912968	10	7534248	ITIH5	C/G	0.38	X	.	.	.	X	.	.	.	X	.	.	.
N	rs7927974	11	30351223	ARL14EP	G/A	0.29	X	.	.	.	X	.	.	.	Systolic blood pressure	Same	1 × 10-11	NR
R	rs990706	11	78135704	GAB2, USP35, NARS2	T/C	0.18	X	.	.	.	Hair color	rs10899501 r2 = 0.98	2 × 10-95	Darker	Lung function	rs881361 r2 = 0.98	2 × 10-16	NR
															Creatine kinase levels	rs11237485 r2 = 0.90	1 × 10-14	NR
											Blond vs. brown/black hair color	rs2292572 r2 = 0.81	2 × 10-24	NR	Triglycerides	rs10793310 r2 = 0.84	3 × 10-11	Opposite
															Alzheimer's disease	rs2373115 r2 = 0.83	1× 10-10	Opposite
											Height	rs531971847 r2 = 0.97	4 × 10-8	NR	Glomerular filtration	rs2063724 r2 = 0.99	1 × 10-8	Opposite
															Intraocular pressure	rs10793308 r2 = 0.81	2 × 10-8	Opposite
R	rs614265	11	125076151	PKNOX2	C/A	0.71	X	.	.	.	X	.	.	.	X	.	.	.
N	rs2887532	12	1051495	RAD52	C/T	0.82	X	.	.	.	X	.	.	.	Systolic blood pressure	rs10849594 r2 = 0.93	5 × 10-8	Opposite
R	rs11055991	12	14633223	ATF7IP	A/G	0.6	X	.	.	.	X	.	.	.	Self-reported math ability	Same	2 × 10-17	Same
N	rs12830125	12	51301431	METTL7A	C/G	0.34	X	.	.	.	X	.	.	.	X	.	.	.
N	rs35969688	12	53793209	SP1	A/G	0.18	X	.	.	.	Hypospadius	rs11170516 r2 = 0.88	4 × 10-9	Opposite	RBC count	rs3741651 r2 = 1.00	4 × 10-41	Same
															Mean corpuscular hemoglobin	rs58123204 r2 = 0.89	2 × 10-37	Same
															Mean corpuscular volume	rs12582170 r2 = 0.86	1 × 10-21	Opposite
															Reticulocyte count	rs9739640 r2 = 0.97	2 × 10-10	Same
R	rs4474514	12	88953959	KITLG	A/G	0.83	X	.	.	.	Blond vs. brown/black hair color	rs1907703 r2 = 1.00	2 × 10-24	NR	X	.	.	.
											Nevus count	rs7313352 r2 = 1.00	8 × 10-9	NR
R	rs12438394	15	56033847	PRTG	A/G	0.54	X	.	.	.	X	.	.	.	X	.	.	.
R	rs79350921	15	66801937	ZWILCH	T/G	0.27	X	.	.	.	BMI	rs11629783 r2 = 0.87	1 × 10-12	Opposite	X	.	.	.
R	rs112251447	16	15521872	C16orf45, MPV17L	A/G	0.11	X	.	.	.	X	.	.	.	X	.	.	.
R	rs7189510	16	11919093	BCAR4	C/T	0.42	X	.	.	.	Age at menopause	rs1029285 r2 = 0.90	1 × 10-29	Increase	X	.	.	.
R	rs2160570	16	50114505	HEATR3	A/C	0.73	Glioblastoma	rs10852606 r2 = 0.99	1 × 10-11	Same	X	.	.	.	RBC distribution width	rs2287197 r2 = 0.98	2 × 10-30	Same
															Mean corpuscular Hb	rs2287197 r2 = 0.98	7 × 10-23	NR
															Appendicular lean mass	rs201019882 r2 = 0.99	1 × 10-8	NR
R	rs12716769	16	74652537	RFWD3	T/C	0.52	X	.	.	.	X	.	.	.	X	.	.	.
R	rs11076769	16	88515576	ZFPM1	A/C	0.31	X	.	.	.	Age at menopause	rs4782369 r2 = 0.85	4 × 10-9	NR	WBC count (basophil)	rs12447180 r2 = 0.90	5 × 10-18	Same
R	rs11263762	17	36101926	HNF1B	A/G	0.45	Cancer (pleiotropy)	rs12601991 r2 = 1.00	7 × 10-28	Same	X	.	.	.	X	.	.	.
R	rs304263	17	56749941	TEX14	C/T	0.67	X	.	.	.	X	.	.	.	Systolic blood pressure	rs34430710 r2 = 0.91	4 × 10-15	Same
N	rs55779573	17	76691564	CYTH1	C/T	0.5337	X	.	.	.	Height	rs11077397 r2 = 0.97	3 × 10-19	NR	Systolic blood pressure	rs62075585 r2 = 0.98	2 × 10-14	Increase
															Cardiovascular disease	rs1044486 r2 = 0.96	3 × 10-10	NR
N	rs2847334	18	692095	ENOSF1	G/A	0.57	X	.	.	.	X	.	.	.	X	.	.	.
R	rs548059	19	22228091	ZNF208, ZNF257	G/A	0.58	X	.	.	.	X	.	.	.	X	.	.	.
R	rs55774410	19	23203496	ZNF728	A/G	0.86	X	.	.	.	Age at menopause	rs60907808 r2 = 0.97	1 × 10-12	NR	X	.	.	.
R	rs34601376	19	24050828	RPSAP58, ZNF726	T/A	0.21	X	.	.	.	X	.	.	.	X	.	.	.
R	rs2195987	19	24149545	ZNF726	T/C	0.78	X	.	.	.	X	.	.	.	X	.	.	.
R	rs2241024	19	28257393	ZNF726	G/A	0.8	X	.	.	.	X	.	.	.	X	.	.	.
N	rs8104804	19	28356614	CTC459	C/T	0.1907	X	.	.	.	X	.	.	.	X	.	.	.
R	rs7255867	19	54282542	NLRP12	C/T	0.74	X	.	.	.	X	.	.	.	X	.	.	.
N	rs6068588	20	52197366	ZNF217	A/C	0.12	X	.	.	.	X	.	.	.	X	.	.	.
R	rs11698165	20	50711198	ZFP64	C/A	0.2	X	.	.	.	X	.	.	.	X	.	.	.
R	rs8131458	21	47694712	MCM4AP	A/G	0.4	X	.	.	.	X	.	.	.	X	.	.	.
R	rs739525	22	21332441	AIFM3	C/T	0.54	X	.	.	.	X	.	.	.	X	.	.	.
N	rs72620486	X	24384181	SUPT20HL1	T/C	0.15	X	.	.	.	X	.	.	.	X	.	.	.
N	rs2335864	X	66489986	AR	G/A	0.2	X	.	.	.	Male-pattern baldness	rs12558842 r2 = 1	5 × 10-178	Decrease	X	.	.	.
N	rs2360670	X	100432681	CENPI	A/T	0.54	X	.	.	.	X	.	.	.	X	.	.	.
N	rs4898474	X	153535143	TKTL1*	C/T	0.31	X	.	.	.	X	.	.	.	X	.	.	.
R	rs17336718	X	153536119	TKTL1	T/C	0.08	X	.	.	.	X	.	.	.	X	.	.	.
*r2 >0.8, P < 5 × 10-8
†NR - Associated SNP not reported

## Sheet: SD5
Supplementary Data 5. Evaluation of potential target genes contained in gene regions corresponding to top signals on autosomes.
			Top signal			Genes in region			Location of top signal		eQTL			Expression in fetal testis			Promoter Capture-C contact		Total Score	Target gene likelihood
Fig. 1 label	Chr	Cytoband	rsID	Position	Number of CRVs	Gene*	Number	Score	Location	Score	Count in non-testis tissue	In testis tissue	Score	Count	Category	Score	Number of cell lines	Score
2	1	1q23.1	rs1052053	156202173	62	PMF1	2	1	Exon	1	5	N	1	5869	High	1	4	1	5	High
						SLC25A44	2	1	Distal	1	N	N	0	1654	Medium	0.5	4	1	3.5	High
3	1	1q24.2	rs2241965	165865694	33	UCK2	1	2	Intron	1	3	N	1	1337	Medium	0.5	1	0.5	5	High
a	1	1p11.1	rs351418	212449403	10	PPP2R5A	2	1	Proximal	1	1	N	0.5	1664	Medium	0.5	0	0	3	High
						PACC1	2	1	Distal	0	N	N	0	2745	High	1	0	0	2	Moderate
b	2	2q13	rs6708784	111927379	79	BCL2L11	2	1	Distal	0	2	N	1	1225	Medium	0.5	0	0	2.5	Moderate
						ACOXL	2	1	Distal	0	N	N	0	953	Medium	0.5	0	0	1.5	Low
5	2	2q14.2	rs2713206	122006700	8	TFCP2L1	1	2	Intron	1	N	N	0	3763	High	1	0	0	4	High
6	3	3p24.3	rs12485920	16659303	28	DAZL	1	2	Proximal	0	N	N	0	4749	High	1	0	0	3	High
7	3	3q23	rs113406766	141807747	82	TFDP2	1	2	Intron	1	N	N	0	5806	High	1	0	0	4	High
8	3	3q25.31	rs6441083	156308136	71	SSR3	0	0	Intergenic	0	1	N	0.5	4853	High	1	1	0.5	2	Moderate
						TIPARP	0	0	Intergenic	0	N	N	0	1243	Medium	0.5	0	0	0.5	Low
9	3	3q26.2	rs9824474	169745527	134	GPR160	1	2	Proximal	0	5	N	1	1894	Medium	0.5	0	0	3.5	High
10	4	4q21.1	rs56151783	76550768	39	CDKL2	3	0	Intron	1	N	N	0	1098	Medium	0.5	0	0	1.5	Low
						G3BP2	3	0	Distal	0	N	N	0	5716	High	1	3	1	2	Moderate
						USO1	3	0	Proximal	0	N	N	0	6218	High	1	3	1	2	Moderate
11	4	4q22.2	rs17021463	95224812	303	HPGDS	3	0	Intron	1	N	N	0	32	Low	0	0	0	1	Low
						SMARCAD1	3	0	Distal	0	N	N	0	4494	High	1	0	0	1	Low
						LOC101929210	3	0	Proximal	0	N	N	0	25	Low	0	0	0	0	Low
12	4	4q24	rs2711897	104023567	175	CENPE	2	1	Distal	0	N	N	0	4070	High	1	0	0	2	Moderate
						BDH2	2	1	Proximal	0	3	N	1	3285	High	1	0	0	3	High
c	5	5p15.33	rs7734992	1280128	9	TERT*	1	2	Intron	1	N	N	0	53	Low	0	0	0	3	High
14	5	5p15.33	rs2735940	1296486	7	TERT	1	2	Proximal	1	N	N	0	53	Low	0	0	0	3	High
15	5	5p15.33	rs36115365	1313242	11	TERT	2	1	Proximal	0	N	N	0	53	Low	0	0	0	1	Low
						CLPTM1L	2	1	Distal	0	N	N	0	3500	High	1	1	0.5	2.5	Moderate
16	5	5q31.1	rs474853	134365091	32	PITX1	2	1	Intron	1	1	N	0.5	244	Low	0	0	0	2.5	Moderate
						CATSPER3	2	1	Distal	0	N	N	0	207	Low	0	0	0	1	Low
17	5	5q31.3	rs35409679	141684150	87	SPRY4	1	2	Distal	0	N	N	0	1394	Medium	0.5	0	0	2.5	Moderate
d	6	6p21.32	rs9469079	32032421	5	TNXB	1	2	Intron	1	N	N	0	44	Low	0	0	0	3	High
e	6	6p21.32	rs141079110	33533625	27	BAK1*	1	2	Distal	0	N	N	0	1344	Medium	0.5	0	0	2.5	Moderate
18	6	6p21.32	rs210137	33542478	22	BAK1	1	2	Intron	1	N	N	0	1344	Medium	0.5	0	0	3.5	High
19	6	6q25.1	rs9718079	149967083	287	KATNA1	6	0	Intron	1	N	N	0	4701	High	1	0	0	2	Moderate
						GINM1	6	0	Distal	0	N	N	0	1744	Medium	0.5	0	0	0.5	Low
						LATS1	6	0	Distal	0	N	N	0	1401	Medium	0.5	4	1	1.5	Low
						NUP43	6	0	Distal	0	N	N	0	878	Medium	0.5	0	0	0.5	Low
						PCMT1	6	0	Proximal	0	N	N	0	7215	High	1	0	0	1	Low
						LRP11	6	0	Distal	0	N	N	0	772	Medium	0.5	0	0	0.5	Low
20	7	7p22.3	rs6949794	1908727	239	MAD1L1	1	2	Intron	1	1	N	0.5	2740	High	1	3	1	5.5	High
24	8	8q13.3	rs6992772	70976756	2	PRDM14	1	2	Intron	1	N	N	0	994	Medium	0.5	0	0	3.5	High
f	8	8q24.12	rs9987332	120933963	76	DEPTOR	1	2	Intron	1	5	N	1	1791	Medium	0.5	0	0	4.5	High
g	9	9p24.3	rs10976519	779507	48	DMRT1	0	0	Proximal	0	N	N	0	3616	High	1	0	0	1	Low
25	9	9p24.3	rs7039737	834406	24	DMRT1	1	2	Proximal	1	N	N	0	3616	High	1	0	0	4	High
26	9	9p24.3	rs755383	863635	10	DMRT1	1	2	Intron	1	N	N	0	3616	High	1	0	0	4	High
27	9	9p24.3	rs55873183	878563	1	DMRT1	1	2	Intron	1	N	N	0	3616	High	1	0	0	4	High
h	9	9q33.3	rs10818964	127190340	9	PSMB7	0	0	Proximal	0	N	N	0	2787	High	1	0	0	1	Low
i	9	9q34.3	rs28393706	140073294	49	ANAPC2	3	0	Intron	1	7	Y	2	480	Low	0	0	0	3	High
						SSNA1	3	0	Proximal	1	7	N	1	6708	High	1	0	0	3	High
						TPRN	3	0	Distal	0	5	Y	2	737	Medium	0.5	4	1	3.5	High
j	10	10p14	rs7912968	7534248	24	ITIH5	0	0	Intergenic	0	N	N	0	282	Low	0	0	0	0	Low
						SFMBT2	0	0	Intergenic	0	N	N	0	642	Low	0	0	0	0	Low
k	11	11p14.1	rs7927974	30351223	19	ARL14EP	2	1	Intron	1	1	N	0.5	4149	High	1	0	0	3.5	High
						MPPED2	2	1	Distal	0	N	N	0	507	Low	0	4	1	2	Moderate
29	11	11q14.1	rs990706	78135704	476	GAB2	2	1	Proximal	1	4	N	1	1791	Medium	0.5	4	1	4.5	High
						NARS2	2	1	Distal	0	N	N	0	3574	High	1	0	0	2	Moderate
30	11	11q24.2	rs614265	125076151	15	PKNOX2	1	2	Intron	1	N	N	0	303	Low	0	0	0	3	High
l	12	12p13.33	rs2887532	1051495	8	RAD52	1	2	Intron	1	N	N	0	815	Medium	0.5	0	0	3.5	High
31	12	12p13.1	rs11055991	14633223	114	ATF7IP	1	2	Intron	1	1	N	0.5	3426	High	1	0	0	4.5	High
m	12	12q13.13	rs12830125	51301431	16	METTL7A	2	1	Proximal	0	N	N	0	372	Low	0	0	0	1	Low
						TMPRSS12	2	1	Distal	0	N	N	0	91	Low	0	0	0	1	Low
n	12	12q13.2	rs35969688	53793209	106	SP1	2	1	Intron	1	18	Y	2	1804	Medium	0.5	0	0	4.5	High
						AMHR2	2	1	Proximal	0	N	N	0	206	Low	0	4	1	2	Moderate
34	12	12q21.33	rs4474514	88953959	146	KITLG	1	2	Intron	1	2	N	1	1009	Medium	0.5	1	0.5	5	High
36	15	15q22.1	rs12438394	56033847	81	PRTG	1	2	Intron	1	4	N	1	1758	Medium	0.5	0	0	4.5	High
37	15	15q23	rs79350921	66801937	64	ZWILCH	7	0	Intron	1	N	N	0	3949	High	1	0	0	2	Moderate
						MAP2K1	7	0	Distal	0	1	N	0.5	1884	Medium	0.5	0	0	1	Low
						SNAPC5	7	0	Proximal	0	N	N	0	694	Low	0	0	0	0	Low
						TIPIN	7	0	Proximal	0	N	N	0	3550	High	1	0	0	1	Low
						DIS3L	7	0	Distal	0	N	N	0	3075	High	1	0	0	1	Low
						RPL4	7	0	Proximal	1	N	N	0	12655	High	1	0	0	2	Moderate
						LCTL	7	0	Distal	0	N	N	0	137	Low	0	0	0	0	Low
39	16	16p13.13	rs7189510	11919093	101	BCAR4	3	0	Intron	1	N	N	0	67	Low	0	0	0	1	Low
						RSL1D1	3	0	Distal	0	N	N	0	10283	High	1	0	0	1	Low
						GSPT1	3	0	Distal	0	2	N	1	4695	High	1	0	0	2	Moderate
40	16	16p13.11	rs112251447	15521872	29	BMERB1	2	1	Proximal	0	N	N	0	3568	High	1	0	0	2	Moderate
						MPV17L	2	1	Distal	0	2	N	1	542	Low	0	0	0	2	Moderate
41	16	16q12.1	rs2160570	50114505	78	HEATR3	2	1	Intron	1	49	Y	2	248	Low	0	0	0	4	High
						CNEP1R1	2	0	Distal	1	N	N	0	2745	High	1	0	0	2	Moderate
42	16	16q23.1	rs12716769	74652537	175	RFWD3	2	0	Distal	0	5	N	1	4083	High	1	0	0	2	Moderate
						MLKL	2	0	Distal	0	N	N	0	77	Low	0	0	0	0	Low
43	16	16q24.3	rs11076769	88515576	71	ZFPM1	2	1	Proximal	1	4	N	1	96	Low	0	1	0.5	3.5	High
						ZNF469	2	1	Distal	0	N	N	0	194	Low	0	0	0	1	Low
44	17	17q21.2	rs11263762	36101926	21	HNF1B	1	2	Intron	1	N	N	0	347	Low	0	0	0	3	High
45	17	17q23.2	rs304263	56749941	195	TEX14	3	0	Intron	1	14	N	1	1389	Medium	0.5	0	0	2.5	Moderate
						RAD51C	3	0	Proximal	0	N	N	0	5368	High	1	1	0.5	1.5	Low
						PPM1E	3	0	Proximal	0	N	N	0	569	Low	0	0	0	0	Low
o	17	17q25.3	rs55779573	76691564	96	CYTH1	2	1	Intron	1	3	N	1	2348	Medium	0.5	0	0	3.5	High
						USP36	2	1	Distal	0	32	N	1	2118	Medium	0.5	0	0	2.5	Moderate
p	18	18p11.32	rs2847334	692095	45	ENOSF1	1	2	Intron	1	8	N	1	3133	High	1	0	0	5	High
47	19	19p12	rs548059	22228091	65	ZNF257	2	1	Proximal	1	N	N	0	698	Low	0	0	0	2	Moderate
						ZNF208	2	1	Proximal	0	N	N	0	2216	Medium	0.5	0	0	1.5	Low
48	19	19p12	rs55774410	23203496	206	ZNF728	1	2	Proximal	1	N	N	0	687	Low	0	0	0	3	High
49	19	19p12	rs34601376	24050828	18	ZNF675	3	0	Intergenic	0	N	N	0	2534	High	1	0	0	1	Low
						RPSAP58	3	0	Intergenic	0	N	N	0	894	Medium	0.5	0	0	0.5	Low
						ZNF681	3	0	Intergenic	0	N	N	0	1633	Medium	0.5	0	0	0.5	Low
50	19	19p12	rs2195987	24149545	8	ZNF726	2	1	Intergenic	0	N	N	0	404	Low	0	0	0	1	Low
						ZNF254	2	1	Intergenic	0	N	N	0	1564	Medium	0.5	0	0	1.5	Low
51	19	19q11	rs2241024	28257393	24	LOC101927151	0	0	Proximal	0	N	N	0	827	Medium	0.5	0	0	0.5	Low
q	19	19q11	rs8104804	28356614	111	LOC101927151	1	2	Intron	1	N	N	0	827	Medium	0.5	0	0	3.5	High
52	19	19q13.33	rs7255867	54282542	25	NLRP12	0	0	Distal	0	N	N	0	159	Low	0	0	0	0	Low
53	20	20q13.2	rs11698165	50711198	4	ZFP64	1	2	Intron	1	N	N	0	1050	Medium	0.5	0	0	3.5	High
r	20	20q13.2	rs6068588	52197366	12	ZNF217	2	1	Intron	1	N	N	0	4481	High	1	0	0	3	High
						LOC101927770	2	1	Distal	0	N	N	0	21	Low	0	0	0	1	Low
54	21	21q22.3	rs8131458	47694712	149	MCM3AP	4	0	Intron	1	26	N	1	1906	Medium	0.5	2	1	3.5	High
						PCNT	4	0	Proximal	0	N	N	0	4562	High	1	0	0	1	Low
						YBEY	4	0	Distal	0	N	N	0	1868	Medium	0.5	0	0	0.5	Low
						c21orf58	4	0	Distal	0	N	N	0	1688	Medium	0.5	0	0	0.5	Low
55	22	22q11.22	rs739525	21332441	13	AIFM3	2	1	Intron	1	N	N	0	206	Low	0	0	0	2	Moderate
						LZTR1	2	1	Proximal	1	N	N	0	465	Low	0	0	0	2	Moderate
* For top signals with no genes delimited by the CRV block, the closest gene(s) outside the block was evaluated. For top signals having at least one gene delimited by the CRV block, the gene located closest to the top signal is indicated in red. For three top signals, no closest gene was determinable.

## Sheet: SD6
Supplementary Data 6. CRVs annotated at gene coding regions or splice sites.
Chr	Cytoband	rsid	Reference allele	Alternative allele	Gene	Location	Type	VEST3	REVEL
1	156202173	rs1052053	A	C	PMF1, PMF1-BGLAP	Exonic	Nonsynonymous	0.326	0.407
1	156206121	rs1052067	G	A	PMF1, PMF1-BGLAP	Exonic	Nonsynonymous	0.079	0.017
1	156214477	rs1060604*	T	C	PMF1-BGLAP	Intronic	Splice site	-	-
1	165864880	rs4657483	T	C	UCK2	Intronic	Splice site	-	-
2	71633275	rs3732233	T	C	ZNF638	Exonic	Synonymous	-	-
2	71633389	rs6714975	C	G	ZNF638	Exonic	Nonsynonymous	0.228	0.085
4	95173779	rs7439869	T	C	SMARCAD1	Exonic	Nonsynonymous	0.015	0.07
4	95186055	rs2306802	A	C	SMARCAD1	Exonic	Nonsynonymous	0.479	0.341
4	95197520	rs6823404	C	T	SMARCAD1	Exonic	Synonymous	-	-
4	104066461	rs2615542	A	G	CENPE	Exonic	Nonsynonymous	0.028	0.13
4	104102563	rs17217250	T	C	CENPE	Exonic	Synonymous	-	-
4	104117191	rs2290943	A	G	CENPE	Exonic	Synonymous	-	-
5	142287076	rs7709314	T	G	-	-	Splice site	-	-
6	33385953	rs1705003	A	G	CUTA	Exonic	Nonsynonymous	0.053	0.088
6	33408680	rs75579703	G	A	SYNGAP1	Exonic	Synonymous	-	-
6	150004779	rs3798761	A	G	LATS1	Exonic	Synonymous	-	-
6	150114745	rs4816	G	A	PCMT1	Exonic	Nonsynonymous	0.065	0.111
6	150184882	rs9322225	G	C	LRP11	Exonic	Nonsynonymous	0.031	0.061
6	150210685	rs9383921	C	T	RAET1E	Exonic	Nonsynonymous	0.062	0.007
6	150210723	rs6925151	C	T	RAET1E	Exonic	Nonsynonymous	0.048	0.023
6	150211100	rs3798763	T	C	RAET1E	Exonic	Synonymous	0.033	0.015
7	1976457	rs1801368	C	T	MAD1L1	Exonic	Nonsynonymous	-	-
7	158694507	rs12666144	A	G	NCAPG2	Intronic	Splice site	-	-
9	140051238	rs6293	A	G	GRIN1	Exonic	Synonymous	-	-
9	140079522	rs11549106	G	A	ANAPC2	Exonic	Synonymous	-	-
9	140094605	rs9411313	C	A	TPRN	Exonic	Nonsynonymous	0.169	0.015
11	77909014	rs2510044	G	A	USP35	Exonic	Nonsynonymous	0.201	0.142
11	77920563	rs2510045	G	A	USP35	Exonic	Synonymous	-	-
11	77920863	rs2512527	C	A	USP35	Exonic	Synonymous	-	-
11	77920930	rs2511188	A	G	USP35	Exonic	Nonsynonymous	0.035	0.063
11	77930345	rs2450122	T	C	GAB2	Exonic	Synonymous	-	-
11	77937800	rs2248407	G	A	GAB2	Exonic	Synonymous	-	-
11	78277277	rs10751296	A	G	NARS2	Exonic	Synonymous	-	-
11	78279790	rs10501429	T	G	NARS2	Exonic	Nonsynonymous	0.114	0.077
12	53777171	rs3741651	A	G	SP1	Exonic	Synonymous	-	-
12	53946410	rs33921258	G	A	ATF7	Exonic	Synonymous	-	-
12	14587301	rs3213764	A	G	ATF7IP	Exonic	Nonsynonymous	0.083	0.049
12	14656768	rs1600	G	C	PLBD1	Exonic	Nonsynonymous	0.259	0.409
12	32134240	rs2388982	C	T	KIAA1551	Exonic	Synonymous	-	-
12	32134638	rs2166807	T	C	KIAA1551	Exonic	Nonsynonymous	0.043	0.132
14	55907172	rs8019270	C	A	TBPL2	Exonic	Nonsynonymous	0.063	0.02
14	55451584	rs998871	G	A	-	-	Splice site	-	-
15	66612965	rs17851970	T	C	DIS3L	Exonic	Synonymous	-	-
15	66821250	rs11071896	A	G	ZWILCH	Exonic	Nonsynonymous	0.008	0.128
16	11940390	rs8052900	T	A	RSL1D1	Exonic	Synonymous	-	-
16	11969724	rs33657	G	C	GSPT1	Exonic	Synonymous	-	-
16	74537591	rs4887772	C	T	GLG1	Exonic	Synonymous	-	-
16	74664743	rs7193541	T	C	RFWD3	Exonic	Nonsynonymous	0.125	0.037
16	74664810	rs7188880	A	G	RFWD3	Exonic	Synonymous	-	-
16	74670458	rs4888262	C	T	RFWD3	Exonic	Synonymous	-	-
16	74695079	rs8058922	G	A	RFWD3	Exonic	Nonsynonymous	0.032	0.016
16	88552370	rs3751673	A	G	ZFPM1	Exonic	Nonsynonymous	0.006	0.012
16	74493699	rs12449071	A	G	GLG1	Intronic	Splice site	-	-
17	76799795	rs1057040	G	A	USP36	Exonic	Nonsynonymous	0.054	0.07
17	76799860	rs3088040	T	C	USP36	Exonic	Nonsynonymous	0.022	0.003
17	76799898	rs9302885	A	G	USP36	Exonic	Synonymous	-	-
17	56438301	rs2680701	G	A	RNF43	Exonic	Nonsynonymous	0.158	0.14
17	56621286	rs8071623	G	C	C17orf47	Exonic	Nonsynonymous	0.074	0.025
17	56621359	rs6503867	T	C	C17orf47	Exonic	Synonymous	-	-
17	56636854	rs7225128	T	C	TEX14	Exonic	Synonymous	-	-
17	56676368	rs389389	T	C	TEX14	Exonic	Nonsynonymous	0.019	0.174
18	706589	rs2612102	A	G	ENOSF1	Intronic	Splice site	-	-
19	22143441	rs1859092	A	C	ZNF208	Exonic	Synonymous	-	-
19	22154732	rs8108957	T	C	ZNF208	Exonic	Nonsynonymous	0.111	0.02
19	22156992	rs2007506	C	T	ZNF208	Exonic	Nonsynonymous	0.076	0.02
19	22157302	rs10419899	G	A	ZNF208	Exonic	Synonymous	-	-
19	22941191	rs11667397	T	A	ZNF99	Exonic	Nonsynonymous	0.291	0.048
19	23158720	rs1836017	A	T	ZNF728	Exonic	Synonymous	-	-
20	52192637	rs34323943	T	C	ZNF217	Exonic	Nonsynonymous	0.054	0.036
20	52193088	rs6063966	C	T	ZNF217	Exonic	Nonsynonymous	0.005	0.051
21	47614469	rs2254524	A	C	LSS	Exonic	Nonsynonymous	0.039	0.031
21	47676711	rs2839173	G	A	MCM3AP	Exonic	Synonymous	-	-
21	47685939	rs2839181	A	G	MCM3AP	Exonic	Synonymous	-	-
21	47703649	rs11702450	G	A	MCM3AP	Exonic	Synonymous	-	-
21	47704896	rs9975588	G	A	MCM3AP	Exonic	Nonsynonymous	0.137	0.045
21	47734659	rs13047478	G	A	C21orf58	Exonic	Nonsynonymous	0.133	0.128
21	47850484	rs2070426	G	A	PCNT	Exonic	Synonymous	0.063	0.083
21	47851753	rs2073376	A	G	PCNT	Exonic	Nonsynonymous	0.042	0.031
22	21330787	rs7285694	C	G	AIFM3	Exonic	Synonymous	-	-
X	24382792	rs5944420	G	A	SUPT20HL1	Exonic	Nonsynonymous	-	-
Bold indicates a predicted detrimental effect on gene function. *Random forest score = 0.78; ada boost score = 0.99.

## Sheet: SD7
Supplementary Data 7. Results of TGCT eQTL colocalization analysis.
Novel/ Replicated	Ref SNP	Chr	Location (hg19)	eQTL LD block stop	eQTL LD block start	# eQTL in non-testis tissues	eQTL in Testis	Implicated Gene	Up or down-regulated
R	rs1052053	1	156202173	154770403	156336133	5	N	PMF1	Down
R	rs1052053	1	156202173	154770403	156336133	1	N	HCN3	Down
R	rs2241965	1	165865694	165191702	166460517	2	Y	UCK2	Up
N	rs351418	1	212449403	210787750	212842330	1	N	PPP2R5A	Down
N	rs6708784	2	111927379	110572432	113921856	2	N	BCL2L11	Down
R	rs2713206	2	122006700			0	N
R	rs12485920	3	16659303			0	N
R	rs113406766	3	141807747			0	N
R	rs6441083	3	156308136	156008700	157312028	1	N	SSR3	Up
R	rs9824474	3	169745527	168580960	170964909	5	N	GPR160	Up
R	rs56151783	4	76550768	74592390	77130707	1	N	PPEF2	Down
R	rs17021463	4	95224812			0	N
R	rs2711897	4	104023567	102300199	104384137	3	N	BDH2	Down
N	rs7734992	5	1280128			0	N
R	rs2735940	5	1296486			0	N
R	rs36115365	5	1313242			0	N
R	rs474853	5	134365091	132139649	134777401	1	N	PITX1	Down
R	rs35409679	5	141684150			0	N
N	rs9469079	6	32032421	31571218	32682664	4	N	TNXA	Up
N	rs9469079	6	32032421	31571218	32682664	1	N	PSORS1C2	Up
N	rs9469079	6	32032421	31571218	32682664	1	N	STK19	Down
N	rs141079110	6	33533625	32682664	33236497	1	N	UQCC2	Down
R	rs210137	6	33542478	33236497	35455756	6	N	LINC00336	Up
R	rs210137	6	33542478	33236497	35455756	1	N	HLA-DP1	Down
R	rs9718079	6	149967083			0	N
R	rs6949794	7	1908727	1353067	2062398	1	N	MAD1L1	Down
R	rs6992772	8	70976756			0	N
N	rs9987332	8	120933963	118673218	120189461	5	N	DEPTOR	Up
N	rs10976519	9	779507			0	N
R	rs7039737	9	834406			0	N
R	rs755383	9	863635			0	N
R	rs55873183	9	878563			0	N
N	rs10818964	9	127190340	124209608	129059665	1	N	ADGRD2	Up
N	rs28393706	9	140073294	139500342	141148798	7	Y	SSNA1
N	rs28393706	9	140073294	139500342	141148798	7	N	ANAPC2
N	rs28393706	9	140073294	139500342	141148798	5	Y	TPRN
N	rs28393706	9	140073294	139500342	141148798	1	N	TMEM203	Down
N	rs7912968	10	7534248			0	N
N	rs7927974	11	30351223	30141357	32276901	1	N	FSHB	Up
N	rs7927974	11	30351223	30141357	32276901	1	N	ARL14EP	Down
R	rs990706	11	78135704	76797209	78355058	4	N	GAB2
R	rs614265	11	125076151			0	N
N	rs2887532	12	1051495			0	N
R	rs11055991	12	14633223	12733528	15241484	1	N	ATF7IP	Up
N	rs12830125	12	51301431			0	N
N	rs35969688	12	53793209	53039004	54778823	18	N	SP1	Up
N	rs35969688	12	53793209	53039004	54778823	3	Y	PRR13
N	rs35969688	12	53793209	53039004	54778823	2	N	TARBP2	Down
N	rs35969688	12	53793209	53039004	54778823	1	N	MAP3K12	Up
R	rs4474514	12	88953959	85990426	88560182	2	N	KITLG	Up
R	rs12438394	15	56033847	55136269	56901773	4	N	PRTG
R	rs79350921	15	66801937	65104668	67094767	1	N	MAP2K1	Down
R	rs7189510	16	11919093	11520161	12613098	2	N	GSPT1	Up
R	rs7189510	16	11919093	11520161	12613098	1	N	RSL1D1	Down
R	rs7189510	16	11919093	11520161	12613098	1	N	RMI2	Up
R	rs112251447	16	15521872	14464002	16154059	2	N	MPV17L	Down
R	rs2160570	16	50114505	49007926	52035823	48	Y	HEATR3	Up
R	rs12716769	16	74652537	72935150	74971503	5	N	RFWD3
R	rs11076769	16	88515576	87647349	89041165	4	N	ZFPM1	Up
R	rs11263762	17	36101926			0	N
R	rs304263	17	56749941	55357541	57487512	14	N	TEX14	Down
R	rs304263	17	56749941	55357541	57487512	1	N	MRPS23	Down
R	rs304263	17	56749941	55357541	57487512	1	N	SKA2	Up
R	rs304263	17	56749941	55357541	57487512	1	N	SMG8	Down
N	rs55779573	17	76691564	76263413	77298636	3	N	CYTH1	Down
N	rs55779573	17	76691564	76263413	77298636	32	N	USP36
N	rs2847334	18	692095	10644	912486	8	N	ENOSF1	Up
N	rs2847334	18	692095	10644	912486	1	N	YES1	Down
R	rs548059	19	22228091			0	N
R	rs55774410	19	23203496			0	N
R	rs34601376	19	24050828			0	N
R	rs2195987	19	24149545			0	N
R	rs2241024	19	28257393			0	N
N	rs8104804	19	28356614			0	N
R	rs7255867	19	54282542			0	N
R	rs6068588	20	50711198			0	N
N	rs11698165	20	52197366			0	N
R	rs8131458	21	47694712	47492226	48119754	26	Y	MCM3AP	Down
R	rs739525	22	21332441			0	N
All loci met significance criteria for colocalization as described in on-line methods. # non-testis tissues is the number of non-testis tissue in which the colocalization analysis indicated a signicant eQTL association. N - new locus, R- replicated locus.

## Sheet: SD9
Supplementary Data 9. Credible risk variants and results of PAINTOR analysis to identify TGCT-associated potential functional variants.
Novel/ Replicated	Ref SNP rsID	Chr	Location (hg19)	CRVs	Features used*	Model P-value	# Selected CRVs	Selected functional CRVs**	Location	Posterior probability	Location	Implicated gene	Distance from implicated gene (bp)	Disrupted TF binding sites***
R	rs1052053	1	156202173	62	NT2-D1 H3K36me3 Histone Marks, NT2-D1 H3K4me3 Open Chromatin Marks	0.03885	2	rs2842873	156204653	1	Intron	PMF1	0	TEAD1
								rs1052067	156206121	1	Exon	PMF1	0	HIC1, ZNF589
R	rs2241965	1	165865694	33	none selected		2	rs3790671	165873322	0.997	Intron	UCK2	0	ATF5, ETS2, IRF4, MAZ
								rs3790672	165873392	0.998	Intron	UCK2	0
N	rs351418	1	212449403	10	none selected		0
N	rs6708784	2	111927379	79	none selected		0
R	rs2713206	2	122006700	8	none selected		2	rs6757766	121998898	1	Intron	TFCLP1	0	NFKB1
								rs6723509	122000745	1	Intron	TFCLP1	0	NRF1
R	rs12485920	3	16659303	28	none selected		1	rs11128798	16644689	1	Intron	DAZL	0
R	rs113406766	3	141807747	82	none selected		1	rs6440060	141762853	0.999	Intron	TFDP2	0	TLX1
R	rs6441083	3	156308136	71	none selected		1	rs6441083	156308136	0.999	Intergenic	SSR3	50207
R	rs9824474	3	169745527	134	none selected		2	rs7635413	169747426	1	Proximal	GPR160	8309	FOXA3, FOXF1, TP63
								rs9839296	169747938	1	Proximal	GPR160	7797	EHF, ELF1, ELF2, ELF3, ELF5, ETV4
R	rs56151783	4	76550768	27	NT2-D1 H3K36me3 Histone Marks		1	rs57099382	76633245	0.918	Proximal	USO1	16461	CTCF, FOXA1, FOXA3, HIC1
R	rs17021463	4	95224812	216	none selected		2	rs2171384	95103545	0.999	Proximal	SMARCAD1	25214	THRA
								rs1961303	95116375	0.999	Proximal	SMARCAD1	12384
R	rs2711897	4	104023567	175	none selected		2	rs2126470	104061762	1	Intron	CENPE	0	AIRE
								rs1031804	104066049	1	Intron	CENPE	0	HOXA13, HOXA9, MEIS1
N	rs7734992	5	1280128	8	none selected		2	rs10054203	1279964	1	Intron	TERT	0	NRF1
								rs7734992	1280128	1	Intron	TERT	0	ATF6
R	rs2735940	5	1296486	7	none selected		2	rs2853672	1292983	1	Intron	TERT	0	ATF6, DDIT3, ENO1, MYC, TCF12, TCF4
								rs2735940	1296486	1	Proximal	TERT	1324	PITX2
R	rs36115365	5	1313242	11	Testis Adult H3K4me3 Histone Marks (1), NT2-D1 H3K4me3 Open Chromatin Marks	0.02	2	rs27071	1346081	1	Proximal	CLPTM1L	1079	TP63
								rs27068	1347239	1	Proximal	CLPTM1L	2237	REST, ZIC1
R	rs474853	5	134365091	32	NT2-D1 H3K27me3 Histone Marks, Testis Adult CTCF Transcription Factor Binding Sites	0.038	1	rs39882	134371870	0.923	Proximal	PITX1	1906	KLF3, KLF4, RARA, RXRG, SP3, YY1
R	rs35409679	5	141684150	87	NT2-D1 H3K4me3 Open Chromatin Marks	0.037	2	rs10477170	141675780	1	Distal	SPRY4	14212	FOS, MAF, MAFB
								rs11744608	141676257	1	Distal	SPRY4	13735	SREBF2
N	rs9469079	6	32032421	5	NT2-D1 H3K36me3 Histone Marks, NT2-D1 H3K4me3 Open Chromatin Marks, exons	0.04	2	rs9469079	32032421	1	Intron	TNXB	0
								rs411337	32077380	0.99	Proximal	TNXB	229	GLI1, GLIS3, KLF3, MAZ, PLAG1, RELB, SP1, ZNF148, ZNF219
N	rs141079110	6	33533625	127	none selected		2	rs9469513	33533866	0.99	Distal	BAK1	6457	ELF3, PTF1A, RUNX3
								rs9469503	33527234	0.99	Distal	BAK1	13089	CREM, ESRRG, NR2F1, NR2F2, PAX5, RARG, THRA, THRB (2)
R	rs210137	6	33542478	22	NT2-D1 H3K36me3 Histone Marks, Testis Adult H3K4me1, NT2-D1 H3K4me3 Open Chromatin Marks	0.00025	2	rs210137	33542478	1	Intron	BAK1	0
								rs210138	33542538	1	Intron	BAK1	0	ALX1
R	rs9718079	6	149967083	287	none selected		0
R	rs6949794	7	1908727	239	exons, NT2-D1 H3K4me1 Histone Marks, NT2-D1 H3K4me3 Open Chromatin Marks	1.12 × 10-5	2	rs6953693	1886388	1	Intron	MAD1L1	0	ARNT2, EGR1, EGR2, EGR4, INSM1, KLF15, MAZ, PURA, SP1, SP4, TFAP2D, ZBTB7B, ZNF148, ZNF219
								rs6952808	1886535	1	Intron	MAD1L1	0	FOXA1, FOXA2, FOXA3, FOXP2, NFIA+NFIB+NFIC+NFIX, NHLH1
R	rs6992772	8	70976756	2	none selected		2	rs7010162	70976505	1	Intron	PRDM14	0	HNF1A, POU3F2, POU6F1, SP2, TBP
								rs6992772	70976756	1	Intron	PRDM14	0	ARID3A, IRF4, IRF5, IRF7, SPI1, STAT2
N	rs9987332	8	120933963	76	Testis Adult H3K27ac Histone Marks (2), Testis Adult CTCF Transcription Factor Binding Sites, ATACseq NT2-D1 Open Chromatin Marks, ATACseq NCCIT Open Chromatin Marks	0.003	2	rs4871772	120907895	0.99	Intron	DEPTOR	0	ZBTB4
								rs1467044	120887041	0.99	Intron	DEPTOR	0	SP3
N	rs10976519	9	779507	48	Testis Fetal DNAse Open Chromatin Marks	0.0057	2	rs10976565	786348	1	Proximal	DMRT1	55342	HSF2
								rs10976566	786355	1	Proximal	DMRT1	55335	HSF1, HSF2
R	rs7039737	9	834406	24	none selected		2	rs6477277	829161	1	Proximal	DMRT1	12529	CRX, OTX2, TCF4
								rs2370209	829327	1	Proximal	DMRT1	12363
R	rs755383	9	863635	10	NT2-D1 H3K9me3 Histone Marks	0.1237	2	rs10815911	862892	1	Intron	DMRT1	0	OTX2
								rs10815912	862903	1	Intron	DMRT1	0	HNF4G, NR1I2, NR1I3, NR2F1 (2), NR2F2
R	rs55873183	9	878563	1	none selected		0	rs55873183			Intron	DMRT1	0	ESRRA, ESRRB, RXRB, THRA, THRB (2)
N	rs10818964	9	127190340	9	none selected		1	rs7040814	127191696	0.99	Proximal	PSMB7	13944	BRCA1, KLF1, KLF3, KLF4, SP1
N	rs28393706	9	140073294	49	Testis Adult CTCF Transcription Factor Binding Sites	0.1	1	rs11556579	140083320	0.84	Intron	SSNA1	0	MECP2, SP1, SP3
N	rs7912968	10	7534248	24	none selected		0
N	rs7927974	11	30351223	19	none selected		0
R	rs990706	11	78135704	476	exons, Testis Adult H3K4me1 Histone Marks, NT2-D1 H3K9ac Histone Marks, Testis Adult CTCF Transcription Factor Binding Sites, Testis Adult H3K4me3 Histone Marks (1), Testis Adult H3K27ac Histone Marks (1,2), NT2-D1 DNA-seq Open Chromatin Marks, Testis Embryo DNAse Open Chromatin Marks, Testis Embryo DNAse Open Chromatin Marks, ATACseq 2102EP Open Chromatin Marks, ATACseq TCAM2 Open Chromatin Mark…	8.94 × 10-6	2	rs869202	78127914	1	Intron	GAB2	0	ETS2, ZMF1, NR3C1
								rs881337	78128335	1	Intron	GAB2	0	KLF6, MECP2, NHLH1, ZBTB7A
R	rs614265	11	125076151	15	none selected		2	rs617325	125068880	1	Intron	PKNOX2	0
								rs634554	125070392	1	Intron	PKNOX2	0	NR2F2, PPARA, RXRA
N	rs2887532	12	1051495	8	none selected		2	rs12812346	1068184	1	Intron	RAD52	0	POU1F1,
								rs2887532	1051495	0.99	Intron	RAD52	0	MAZ, SP3
R	rs11055991	12	14633223	114	none selected		2	rs7312042	14533490	1	Intron	ATF7IP	0
								rs11055959	14536005	1	Intron	ATF7IP	0	IRF5
N	rs12830125	12	51301431	16	none selected		1	rs12369363	51295833	0.94	Proximal	METTL7A	22701	KLF8, NFYA, NFYB, NFYC, RARG, TBX3
N	rs35969688	12	53793209	106	none selected		1	rs74090765	53792914	0.98	Intron	SP1	0	FOXJ2, POU3F1, POU5F1
R	rs4474514	12	88953959	146	none selected		2	rs1907703	88955642	1	Intron	KITLG	0	PGR
								rs11104952	88956400	1	Intron	KITLG	0
R	rs12438394	15	56033847	81	NT2-D1 H3K9ac, Testis Adult H3K27ac Histone Marks, NT2-D1 H3K4me3 Open Chromatin Marks, Testis Embryo DNAse-seq Open Chromatin Marks (2), 2102EP ATACseq Open Chromatin Marks, NCCIT ATACseq Open Chromatin Marks	0.00052	2	rs11639086	56035682	1	Proximal	PRTG	505	KLF15
								rs12914863	56035735	1	Proximal	PRTG	558	MAZ, PDRM1
R	rs79350921	15	66801937	64	none selected		0
R	rs7189510	16	11919093	101	none selected		2	rs7189510	11919093	1	Intron	BCAR4	0	TEAD1, ZBTB4
								rs718080	11922514	1	Intron	BCAR4	0	ARID3, FOXD3, FOXQ1, HOXA10, ONECUT2
R	rs112251447	16	15521872	29	none selected		2	rs140858849	15511981	1	Distal	MPV17L	4553	PAX5, TFAP2D
								rs72774864	15512322	1	Distal	MPV17L	5194	GATA1, GATA2, GATA4, SOX17
R	rs2160570	16	50114505	78	none selected		1	rs7190890	50125856	0.999	Intron	HEATR3	0	HOXC6, PROP1
R	rs12716769	16	74652537	175	NT2-D1 H3K36me3 Histone Marks	0.047	2	rs28681530	74682496	1	Intron	RFWD3	0	CEBPG, NFKB1
								rs4888265	74683737	0.999	Intron	RFWD3	0	FOS, FOXC2, FOXF1, FOXI1, GFI1B, ONECUT1, PBX3, TBX3
R	rs11076769	16	88515576	71	Testis Adult H3K4me1 Histone Marks, Testis Adult H3K27ac Histone Marks (1,2), NT2-D1 H3K4me3 Open Chromatin Marks, TCAM2 ATACseq Open Chromatin Marks	0.00028	2	rs4584807	88528125	1	Intron	ZFPM1	0	MYOG, TFAP2C
								rs4426338	88528348	1	Intron	ZFPM1	0	EBF1, EGR1, KLF8, SP3, SP4, TFAP2A, TFAP2C, WT1, ZNF148
R	rs11263762	17	36101926	21	Testis Adult H3K4me1 Histone Marks, Adult Testis H3K4me3, Testis Adult H3K4me3 Histone Marks (2), 2102EP ATACseq Open Chromatin Marks, NCCIT ATACseq Open Chromatin Marks	7.29 10-6	4	rs11651052	36102381	1	Intron	HNF1B	0	MECP2, RELA
								rs757209	36102833	1	Intron	HNF1B	0	SP4, TFAP2A, TFAP2B, TFAP2C, ZBTB7B, ZFX
								rs11263763	36103565	1	Intron	HNF1B	0
								rs12453443	36104121	1	Intron	HNF1B	0
R	rs304263	17	56749941	195	none selected		0
N	rs55779573	17	76691564	96	Testis Adult H3K4me1 Histone Marks, NT2-D1 H3K4me3 Open Chromatin Marks, NT2-D1 H3K36me3 Histone Marks	4.50 × 10-5	2	rs1384367	76729757	1	Intron	CYTH1	0	HAND1, STAT1, STAT5A, STAT5B, ZNF143
								rs7502213	76730039	1	Intron	CYTH1	0	HNF4A, NR1H2, NR2C2, NR2F2, NR2F6, NR6A1, POU3F1, RXRA, TCF7, TCF7L2
N	rs2847334	18	692095	45	exons, Testis Adult H3K27ac Histone Marks (1), 2102EP ATACseq Open Chromatin Marks, TCAM2 ATACseq Open Chromatin Marks	0.0017	2	rs2612088	688463	1	Intron	ENOSF1	0	TFAB2B
								rs2847334	692095	1	Intron	ENOSF1	0
R	rs548059	19	22228091	65	none selected		0
R	rs55774410	19	23203496	206	none selected		2	rs60907808	23104068	1	non-coding	non-coding region		EHF, ELF5, ELK1, FEV, GABPA, GABPB1+GABPB2, HOXC6, SPI1, YY1
								rs62122474	23106752	1	non-coding	non-coding region		HNF4A, HNF4G, MTF1
R	rs34601376	19	24050828	18	none selected		2	rs35345186	23828364	1	Distal	ZNF675	7239	DDIT3, ESR2
								rs36159757	23831811	1	Distal	ZNF675	2208	FOXJ3, IRF1, IRF4, IRF5, IRF7
R	rs2195987	19	24149545	8	none selected		2	rs12976145	24258543	0.999	Intron	ZNF254	0	REL, TFAP2A
								rs12979078	24275224	0.944	Intron	ZNF254	0	EGR4, KLF15, MAZ, MBD2, PLAG1 (2), PURA, SP1 (2), SP3, SP4, TFAP2B, WT1, ZBTB7B, ZNF148
R	rs2241024	19	28257393	24	none selected		2	rs7249671	28345301	0.998	Intron	LOC101927151 (CTC-459)	0	ARID3, NR1I2, NR1I3
								rs56290590	28359518	0.999	Intron	LOC101927151 (CTC-459)	0	SOX10, SOX2, STAT6
N	rs8104804	19	28356614	111	none selected		2	rs9676858	28430038	0.999	Intron	LOC101927151 (CTC-459)	0	FUBP1, HOXD13, MEF2A, MEF2C, MEF2D, POU1F1
								rs4346301	28431957	0.999	Intron	LOC101927151 (CTC-459)	0	ARID3A, FOXA3, FOXC1, FOXD3, FOXF1, FOXJ2, FOXJ3, FOXQ1, HNF1A, HOXC6, POU3F2, POU6F1, PROP1, ZFHX3
R	rs7255867	19	54282542	25	none selected		1	rs7255867	54282542	0.998	Distal	NLRP12	14313	ARID3A, BPTF, FOXJ3, FOXM1, FUBP1, HMGA1, MEF2A, MEF2C, MEF2D, NR2F6, SRY
R	rs11698165	20	50711198	4	none selected		1	rs4811290	50709453	1	Intron	ZFP64	0	FOXJ3, HMGA2, TEAD3
N	rs6068588	20	52197366	12	none selected		1	rs6068588	52197366	0.999	Intron	ZNF217	0	HOXA13, MAFA, TEAD4
R	rs8131458	21	47694712	149	none selected		2	rs762250	47815039	1	Intron	PCNT	0
								rs2268523	47815251	1	Intron	PCNT	0	TBX2, TBX5, TCF4
R	rs739525	22	21332441	13	exons, NT2-D1 H3K27me3 Histone Marks	0.035	2	rs739525	21332441	1	Intron	AIFM3	0
								rs739524	21332443	0.998	Intron	AIFM3	0
N	rs72620486	X	24384181	29	none selected		0
N	rs2335864	X	66489986	177	none selected		2	rs5919335	66443497	1	Proximal	AR	320377	HOXA9, MEIS1, MEIS2, MYCN, ZNF589
								rs5919336	66444375	1	Proximal	AR	319488
N	rs2360670	X	100432681	27	NCCIT ATACseq Open Chromatin Marks, Testis Adult H3K4me1 Histone Marks	0.015	1	rs2360670	100432681	1	Distal	CENPI	14703	CTCF
N	rs4898474	X	153535143	37	utr3, utr5, Testis Adult H3K27ac Histone Marks	0.005	4	rs61086372	153523129	1	Proximal	TKTL1	898
								rs631	153525423	1	Intron	TKTL1	0	ARNTL, MAZ, NKX2-5, THRA
								rs10126322	153529891	1	Intron	TKTL1	0	ONECUT2
								rs4898474	153535143	1	Intron	TKTL1	0	HEY2
R	rs17336718	X	153536119	1	none selected		0	rs17336718			Intron	TKTL1	0
Statistically significant features (P ≤ 0.05) are indicated in bold. Significance of the model fit was tested using a two-sided likelihood-ratio test without adjustment for multiple comparisons.
** rs55873183 at DMRT1 and rs17336718 at TKTL1 assumed to be the functional CRV.
*** Bold font indicates strong disruption of a transcription binding site
Testis Adult H3K4me3 Histone Marks (1) = ENCSR611DJQ
Testis Adult H3K4me3 Histone Marks (2) = ENCSR619EZG
Testis Adult H3K27ac Histone Marks (1) = ENCSR954IGQ
Testis Adult H3K27ac Histone Marks (2) = ENCSR136ZQZ
Testis Embryo DNAse-seq Open Chromatin Marks (1) = ENCFF841TKB
Testis Embryo DNAse-seq Open Chromatin Marks (2) = ENCSR729DRB

## Sheet: SD10
Supplementary Data 10. Summary statistics for the top 10,000 signals.
MarkerName	Allele1	Allele2	Freq1	FreqSE	Effect	StdErr	P-value	Direction	HetISq	HetChiSq	HetDf	HetPVal
12:88953959	a	g	0.1671	0.0264	-0.7445	0.0281	1.42e-154	-------?-	0	3.543	7	0.8306
12:88959437	a	g	0.1664	0.0259	-0.7482	0.0284	2.24e-153	-------?-	0	3.796	7	0.803
12:88951485	t	c	0.1673	0.0259	-0.7473	0.0283	3.96e-153	-------?-	0	3.848	7	0.7971
12:88953561	a	c	0.1673	0.0259	-0.7471	0.0284	5.74e-153	-------?-	0	3.993	7	0.7806
12:88959510	c	g	0.1663	0.026	-0.7472	0.0284	6.25e-153	-------?-	0	3.701	7	0.8135
12:88955642	t	c	0.1672	0.0263	-0.745	0.0283	6.29e-153	-------?-	0	3.744	7	0.8088
12:88959849	t	c	0.8337	0.026	0.7472	0.0284	6.34e-153	+++++++?+	0	3.697	7	0.814
12:88943759	a	g	0.1662	0.0262	-0.7467	0.0284	1.2e-152	-------?-	0	3.659	7	0.8181
12:88956339	a	g	0.1672	0.0264	-0.744	0.0283	1.58e-152	-------?-	0	3.649	7	0.8192
12:88954295	a	g	0.1668	0.0263	-0.7477	0.0284	2.17e-152	-------?-	0	3.51	7	0.8342
12:88953659	a	g	0.8336	0.0262	0.7456	0.0284	2.74e-152	+++++++?+	0	3.477	7	0.8377
12:88949515	a	g	0.1659	0.0262	-0.7463	0.0284	2.91e-152	-------?-	0	3.68	7	0.8158
12:88943596	a	c	0.1661	0.0266	-0.746	0.0284	3.73e-152	-------?-	0	3.701	7	0.8135
12:88943767	t	c	0.8342	0.0262	0.746	0.0284	3.73e-152	+++++++?+	0	3.701	7	0.8135
12:88949124	a	g	0.1658	0.0262	-0.7462	0.0284	4.41e-152	-------?-	0	3.692	7	0.8145
12:88948872	a	g	0.1658	0.0262	-0.7463	0.0284	4.43e-152	-------?-	0	3.704	7	0.8131
12:88943323	a	g	0.1658	0.0262	-0.746	0.0284	4.64e-152	-------?-	0	3.7	7	0.8136
12:88956400	t	g	0.8328	0.0264	0.7433	0.0283	4.78e-152	+++++++?+	0	3.75	7	0.808
12:88953326	t	c	0.1664	0.0261	-0.7456	0.0284	5.15e-152	-------?-	0	3.752	7	0.8079
12:88946777	a	g	0.1658	0.0262	-0.7456	0.0284	6.41e-152	-------?-	0	3.706	7	0.813
12:88944518	a	g	0.1658	0.0262	-0.7456	0.0284	7.5e-152	-------?-	0	3.7	7	0.8136
12:88947436	a	g	0.8342	0.0262	0.7457	0.0284	7.93e-152	+++++++?+	0	3.718	7	0.8117
12:88953092	c	g	0.1664	0.0261	-0.7458	0.0284	1.17e-151	-------?-	0	3.749	7	0.8082
12:88952529	a	g	0.1664	0.0262	-0.7458	0.0284	1.19e-151	-------?-	0	3.746	7	0.8086
12:88953399	a	c	0.1664	0.0261	-0.7448	0.0284	1.48e-151	-------?-	0	3.851	7	0.7967
12:88955469	a	g	0.1707	0.0264	-0.74	0.0282	2e-151	-------?-	0	3.821	7	0.8002
12:88957476	a	g	0.8321	0.0259	0.7447	0.0285	5.54e-151	+++++++?+	0	3.756	7	0.8074
12:88958350	t	c	0.1665	0.0262	-0.7462	0.0285	6.55e-151	-------?-	0	3.642	7	0.82
12:88945136	t	c	0.1659	0.0263	-0.7461	0.0285	1.03e-150	-------?-	0	3.709	7	0.8126
12:88958110	a	g	0.164	0.0245	-0.7451	0.0285	1.67e-150	-------?-	0	4.302	7	0.7444
12:88942156	a	g	0.1703	0.0255	-0.7472	0.0286	1.72e-150	-------?-	0	4.074	7	0.7712
12:88944009	a	g	0.834	0.0262	0.7457	0.0285	1.85e-150	+++++++?+	0	3.701	7	0.8135
12:88957368	a	g	0.1666	0.0263	-0.7456	0.0286	4.05e-150	-------?-	0	3.582	7	0.8265
12:88967007	t	c	0.1539	0.023	-0.7699	0.0297	3.38e-148	-------?-	0	5.671	7	0.5787
12:88960727	t	c	0.1492	0.0225	-0.7778	0.03	3.96e-148	-------?-	0	5.807	7	0.5625
12:88966413	t	g	0.8508	0.0225	0.7774	0.03	8.13e-148	+++++++?+	0	5.875	7	0.5545
12:88943890	t	c	0.8306	0.0253	0.7276	0.0282	3.98e-147	+++++++?+	0	1.985	7	0.9606
12:88974755	a	t	0.8477	0.0233	0.7714	0.03	1.05e-145	+++++++?+	0	6.707	7	0.46
12:88888247	t	c	0.8387	0.0244	0.735	0.0287	7.04e-145	+++++++?+	0	4.303	7	0.7443
12:88906789	a	c	0.1584	0.024	-0.7392	0.0289	4.28e-144	-------?-	0	4.127	7	0.765
12:88890671	a	g	0.8424	0.0241	0.7366	0.0289	3.05e-143	+++++++?+	0	4.14	7	0.7635
12:88880922	a	g	0.8424	0.0242	0.7376	0.0289	3.16e-143	+++++++?+	0	4.02	7	0.7774
12:88887289	t	c	0.8415	0.0241	0.7395	0.0291	7.32e-143	+++++++?+	0	4.14	7	0.7635
12:88889977	a	t	0.8415	0.0241	0.7395	0.0291	7.34e-143	+++++++?+	0	4.139	7	0.7636
12:88907563	a	g	0.8423	0.0243	0.7377	0.029	8.2e-143	+++++++?+	0	3.966	7	0.7837
12:88918743	t	g	0.8413	0.0242	0.7355	0.0289	1.4e-142	+++++++?+	0	4.246	7	0.7511
12:88915163	a	g	0.1608	0.0249	-0.7319	0.0288	3.02e-142	-------?-	0	4.205	7	0.7559
12:88861682	a	g	0.1607	0.0245	-0.7279	0.0287	1.33e-141	-------?-	0	3.684	7	0.8153
12:88860998	a	g	0.1574	0.0242	-0.7333	0.0292	5.7e-139	-------?-	0	3.549	7	0.83
12:88864690	a	t	0.8427	0.0243	0.7343	0.0293	1.55e-138	+++++++?+	0	3.688	7	0.8149
12:88857928	a	g	0.1632	0.0232	-0.7191	0.0288	9.04e-138	-------?-	0	4.684	7	0.6984
12:88856233	t	c	0.8426	0.0242	0.7285	0.0292	3.02e-137	+++++++?+	0	3.277	7	0.8583
12:88856654	c	g	0.1637	0.0249	-0.7237	0.0291	2.59e-136	-------?-	0	3.848	7	0.7971
12:88860163	c	g	0.1578	0.0242	-0.7269	0.0293	3.71e-136	-------?-	0	3.959	7	0.7845
12:88980649	a	g	0.1327	0.0186	-0.7589	0.0306	1.17e-135	-------?-	0	6.866	7	0.4429
12:88986016	a	g	0.867	0.019	0.7561	0.0313	9.39e-129	+++++++?+	7.2	7.543	7	0.3746
12:89013142	t	c	0.1336	0.0184	-0.7581	0.0321	1.44e-123	-------?-	0	6.566	7	0.4754
12:89012852	a	c	0.1338	0.0184	-0.7575	0.0321	1.72e-123	-------?-	0	6.628	7	0.4686
12:88847001	a	g	0.8352	0.0212	0.6602	0.0285	2.23e-118	+++++++?+	0	6.662	7	0.4649
12:88946540	a	t	0.793	0.0058	0.6719	0.0338	4.184e-88	?++++++?+	0.3	6.017	6	0.4213
12:88993932	t	c	0.1001	0.0159	-0.6862	0.035	9.969e-86	-------?-	15.4	8.276	7	0.3089
12:88851543	a	g	0.8961	0.0159	0.6792	0.0351	2.736e-83	+++++++?+	0	5.663	7	0.5796
5:141684150	a	g	0.5158	0.0284	0.3794	0.0197	1.307e-82	+++++++?+	36	10.931	7	0.1417
5:141685706	a	g	0.4854	0.0278	-0.3787	0.0197	3.336e-82	-------?-	31.8	10.262	7	0.1742
5:141686532	a	g	0.5167	0.0285	0.3799	0.0199	3.591e-81	+++++++?+	35.8	10.9	7	0.143
5:141686649	c	g	0.5167	0.0286	0.3799	0.0199	3.702e-81	+++++++?+	35.7	10.889	7	0.1435
5:141681227	a	g	0.4886	0.0269	-0.3749	0.0197	8.099e-81	-------?-	34.5	10.688	7	0.1528
5:141687639	t	c	0.5656	0.0298	0.3803	0.02	1.317e-80	+++++++?+	29.6	9.95	7	0.1914
5:141689777	t	c	0.4381	0.0299	-0.3776	0.0199	3.884e-80	-------?-	32	10.296	7	0.1724
12:88996581	a	t	0.7957	0.0457	0.5137	0.0272	2.662e-79	+++++++?+	0	3.752	7	0.8079
5:141684389	a	t	0.5617	0.0285	0.3781	0.0201	3.026e-79	+++++++?+	25.5	9.394	7	0.2256
5:141682090	t	c	0.4878	0.0267	-0.3739	0.0199	6.685e-79	-------?-	34.6	10.707	7	0.1519
5:141675131	a	t	0.5099	0.026	0.3685	0.0196	8.064e-79	+++++++?+	38.9	11.457	7	0.1199
12:88963746	c	g	0.0633	0.01	-0.7916	0.0421	9.953e-79	---------	0	5.876	8	0.6611
5:141675037	t	c	0.5101	0.0258	0.3679	0.0196	1.461e-78	+++++++?+	39.4	11.559	7	0.116
5:1313242	c	g	0.7735	0.0172	-0.4339	0.0233	1.833e-77	-------?-	24.3	9.247	7	0.2354
5:141681788	a	g	0.4435	0.027	-0.3726	0.02	3.706e-77	-------?-	23.7	9.177	7	0.2402
5:1312329	t	c	0.7734	0.017	-0.4332	0.0233	4.955e-77	-------?-	24.9	9.316	7	0.2308
5:141676441	a	g	0.51	0.0276	0.3662	0.0199	8.941e-76	+++++++?+	34.6	10.697	7	0.1524
5:141676434	a	c	0.4901	0.0276	-0.366	0.0199	1.038e-75	-------?-	34.2	10.638	7	0.1552
5:141676257	a	g	0.4899	0.0277	-0.3656	0.0199	1.534e-75	-------?-	35.2	10.796	7	0.1478
5:141675818	a	t	0.51	0.0277	0.3655	0.0199	1.704e-75	+++++++?+	34.4	10.668	7	0.1538
5:141675780	t	c	0.51	0.0277	0.3655	0.0199	1.705e-75	+++++++?+	34.4	10.667	7	0.1538
5:141678046	a	g	0.5095	0.0274	0.3655	0.0199	1.972e-75	+++++++?+	33.8	10.578	7	0.1581
5:141678091	a	t	0.5095	0.0274	0.3655	0.0199	1.974e-75	+++++++?+	33.8	10.577	7	0.1581
5:141675985	a	g	0.4899	0.0278	-0.3649	0.0199	2.908e-75	-------?-	35.7	10.881	7	0.1439
5:141669120	a	g	0.4937	0.0252	-0.3577	0.0197	5.402e-74	-------?-	27.1	9.6	7	0.2124
12:88751845	t	c	0.1618	0.0191	-0.5095	0.028	6.456e-74	-------?-	0	6.598	7	0.4719
5:141669122	a	g	0.5065	0.0244	0.3575	0.0197	7.609e-74	+++++++?+	19.1	8.651	7	0.2787
5:141677695	a	g	0.5543	0.0323	0.3624	0.0199	8.192e-74	+++++++?+	17.7	8.506	7	0.2901
5:141669109	t	c	0.5074	0.0244	0.3573	0.0197	9.978e-74	+++++++?+	23.6	9.166	7	0.241
5:141672799	t	c	0.5103	0.0252	0.3606	0.0199	1.096e-73	+++++++?+	29.4	9.911	7	0.1937
5:141673755	a	g	0.4888	0.0249	-0.3594	0.0199	3.633e-73	-------?-	28.6	9.801	7	0.2001
12:88951633	t	c	0.9199	0.0139	0.7108	0.0393	5.369e-73	+++++++?+	0	2.867	7	0.897
5:141673186	c	g	0.4885	0.0252	-0.3587	0.0199	7.833e-73	-------?-	29.4	9.917	7	0.1933
5:1317481	a	g	0.2479	0.0172	0.4076	0.0226	8.053e-73	+++++++?+	21.5	8.921	7	0.2584
12:88961713	a	g	0.9361	0.0113	0.8035	0.0446	1.772e-72	+++++++?+	0	4.884	7	0.6741
5:141669040	t	c	0.4907	0.0244	-0.358	0.0199	2.077e-72	-------?-	21.3	8.899	7	0.26
12:88960708	t	g	0.9367	0.0106	0.7987	0.0444	2.465e-72	+++++++?+	0	5.484	7	0.6011
5:141669507	t	c	0.4908	0.0244	-0.3576	0.0199	2.515e-72	-------?-	17.5	8.487	7	0.2916
12:88946871	a	g	0.9201	0.0141	0.7054	0.0393	3.988e-72	+++++++?+	0	2.81	7	0.902
12:88963776	a	g	0.9368	0.0106	0.7968	0.0444	5.169e-72	+++++++?+	0	5.251	7	0.6294
12:88962542	a	t	0.9367	0.0105	0.7955	0.0444	6.428e-72	+++++++?+	0	5.437	7	0.6068
12:88962011	t	c	0.9368	0.0106	0.7961	0.0444	6.897e-72	+++++++?+	0	5.432	7	0.6074
12:88961752	t	c	0.0632	0.0106	-0.7958	0.0444	9.319e-72	-------?-	0	5.404	7	0.6108
5:141676198	a	g	0.4861	0.0231	-0.3647	0.0204	1.521e-71	-?-----?-	45.2	10.941	6	0.09021
9:863635	t	c	0.3561	0.0222	-0.3707	0.0208	8.289e-71	-------?-	0	6.976	7	0.4314
9:862803	t	c	0.6447	0.0219	0.3723	0.021	2.976e-70	+++++++?+	9.6	7.747	7	0.3554
12:88887724	t	g	0.9137	0.0127	0.6619	0.0374	5.259e-70	+++++++?+	0	5.664	7	0.5795
5:141666293	a	g	0.5015	0.0252	-0.3472	0.0196	6.313e-70	-------?-	29.6	9.944	7	0.1918
5:141660464	t	c	0.5009	0.0254	-0.3471	0.0196	7.487e-70	-------?-	32.9	10.435	7	0.1653
12:88883415	t	g	0.0855	0.0126	-0.6571	0.0372	9.679e-70	-------?-	0	6.594	7	0.4723
12:88874406	a	c	0.0855	0.0126	-0.657	0.0372	9.778e-70	-------?-	0	6.585	7	0.4733
12:88879394	a	t	0.9145	0.0126	0.657	0.0372	9.82e-70	+++++++?+	0	6.584	7	0.4735
12:88879761	a	g	0.9145	0.0126	0.657	0.0372	9.824e-70	+++++++?+	0	6.584	7	0.4735
5:1319680	a	c	0.7554	0.0168	-0.4011	0.0227	1.127e-69	-------?-	19.9	8.742	7	0.2717
5:141667492	c	g	0.5007	0.0256	0.3469	0.0197	1.196e-69	+++++++?+	23	9.09	7	0.2463
5:141664576	a	t	0.5457	0.0254	0.3473	0.0197	1.302e-69	+++++++?+	21	8.858	7	0.263
12:88821166	t	c	0.1076	0.0132	-0.5859	0.0333	1.977e-69	-------?-	20.8	8.836	7	0.2647
12:88873306	a	g	0.0855	0.0127	-0.6555	0.0372	2.228e-69	-------?-	0	6.433	7	0.4901
12:88878938	a	t	0.0854	0.0126	-0.6554	0.0372	2.338e-69	-------?-	0	6.404	7	0.4935
12:88732585	t	c	0.1552	0.0184	-0.5026	0.0286	3.187e-69	-------?-	0	6.819	7	0.448
9:862889	t	c	0.3907	0.0206	-0.3567	0.0203	3.288e-69	-------?-	24.2	9.24	7	0.2359
9:862892	c	g	0.6092	0.0205	0.3567	0.0203	3.297e-69	+++++++?+	24.5	9.267	7	0.2341
9:862622	t	c	0.3728	0.0229	-0.362	0.0206	3.608e-69	-------?-	6.8	7.511	7	0.3776
9:862903	c	g	0.3907	0.0206	-0.3566	0.0203	3.761e-69	-------?-	24.6	9.282	7	0.233
12:88841432	a	g	0.8867	0.0138	0.5725	0.0326	3.936e-69	+++++++?+	0	6.532	7	0.4792
12:88725979	t	g	0.8449	0.0185	0.5027	0.0287	6.51e-69	+++++++?+	0	6.814	7	0.4485
12:88869805	a	g	0.0849	0.0128	-0.6601	0.0376	6.572e-69	-------?-	0	6.203	7	0.5163
12:88872707	t	g	0.0855	0.0127	-0.6584	0.0375	7.456e-69	-------?-	0	6.067	7	0.5319
12:88724929	t	c	0.1551	0.0185	-0.502	0.0286	8.593e-69	-------?-	0	6.828	7	0.4471
12:88932035	a	c	0.9128	0.0127	0.6596	0.0376	8.984e-69	+++++++?+	0	6.834	7	0.4463
12:88846219	t	c	0.8869	0.0138	0.5747	0.0328	8.985e-69	+++++++?+	0	6.632	7	0.4682
12:88839745	a	t	0.1132	0.0138	-0.5703	0.0325	1e-68	-------?-	0	6.434	7	0.4901
12:88868577	t	c	0.0853	0.0127	-0.6555	0.0374	1.092e-68	-------?-	0	6.149	7	0.5225
5:141660563	a	g	0.5005	0.0257	-0.3475	0.0198	1.158e-68	-------?-	34.2	10.645	7	0.1549
5:1328897	t	c	0.7515	0.0176	-0.3992	0.0228	1.284e-68	-------?-	0.9	7.064	7	0.4223
12:88893259	a	g	0.9143	0.0127	0.6613	0.0378	1.352e-68	+++++++?+	0	6.131	7	0.5245
12:88867696	a	g	0.9148	0.0128	0.6551	0.0374	1.419e-68	+++++++?+	0	6.106	7	0.5274
12:88900246	t	g	0.9142	0.0127	0.6607	0.0378	1.438e-68	+++++++?+	0	6.075	7	0.531
12:88842779	a	g	0.1132	0.0138	-0.5736	0.0328	1.457e-68	-------?-	0	6.645	7	0.4668
12:88843827	t	c	0.8869	0.0138	0.5734	0.0328	1.561e-68	+++++++?+	0	6.549	7	0.4773
12:88843765	a	g	0.1131	0.0138	-0.5734	0.0328	1.561e-68	-------?-	0	6.549	7	0.4773
5:141657010	a	g	0.4934	0.025	-0.3447	0.0197	1.625e-68	-------?-	28.8	9.829	7	0.1985
5:141654705	a	g	0.5048	0.0269	0.3455	0.0198	1.673e-68	+++++++?+	23	9.09	7	0.2463
12:88874179	t	g	0.9145	0.0127	0.6514	0.0372	1.73e-68	+++++++?+	0	6.82	7	0.4478
12:88842943	t	c	0.8869	0.0138	0.5732	0.0328	1.731e-68	+++++++?+	0	6.524	7	0.48
12:88842542	a	t	0.8869	0.0138	0.5732	0.0328	1.731e-68	+++++++?+	0	6.525	7	0.48
12:88890581	c	g	0.0857	0.0127	-0.6606	0.0378	1.856e-68	-------?-	0	6.058	7	0.533
12:88891776	a	t	0.9143	0.0127	0.6606	0.0378	1.856e-68	+++++++?+	0	6.058	7	0.533
12:88894495	a	g	0.0857	0.0127	-0.6606	0.0378	1.857e-68	-------?-	0	6.058	7	0.5331
12:88904764	t	c	0.9142	0.0127	0.66	0.0377	1.886e-68	+++++++?+	0	5.978	7	0.5424
5:141669839	t	g	0.5023	0.0242	-0.3474	0.0199	1.931e-68	-------?-	20.1	8.764	7	0.27
12:88838083	t	c	0.8869	0.0138	0.573	0.0328	1.948e-68	+++++++?+	0	6.525	7	0.4799
12:88842198	t	c	0.1131	0.0138	-0.573	0.0328	1.964e-68	-------?-	0	6.513	7	0.4813
12:88836621	t	c	0.1131	0.0138	-0.5727	0.0328	1.966e-68	-------?-	0	6.479	7	0.4851
12:88840235	t	c	0.1131	0.0138	-0.573	0.0328	1.968e-68	-------?-	0	6.511	7	0.4815
12:88840563	a	c	0.8869	0.0138	0.573	0.0328	1.968e-68	+++++++?+	0	6.511	7	0.4815
12:88841476	a	g	0.8869	0.0138	0.573	0.0328	1.969e-68	+++++++?+	0	6.51	7	0.4816
12:88841013	t	c	0.1131	0.0138	-0.573	0.0328	1.969e-68	-------?-	0	6.51	7	0.4816
12:88841762	c	g	0.1131	0.0138	-0.573	0.0328	1.969e-68	-------?-	0	6.51	7	0.4816
12:88838891	t	c	0.1131	0.0138	-0.573	0.0328	1.977e-68	-------?-	0	6.507	7	0.482
12:88910307	t	c	0.9142	0.0127	0.6598	0.0377	1.998e-68	+++++++?+	0	5.94	7	0.5468
12:88839138	a	c	0.8869	0.0138	0.573	0.0328	2.009e-68	+++++++?+	0	6.497	7	0.4831
12:88837231	t	g	0.1131	0.0138	-0.5726	0.0328	2.176e-68	-------?-	0	6.484	7	0.4845
12:88837963	a	t	0.8869	0.0138	0.5728	0.0328	2.212e-68	+++++++?+	0	6.509	7	0.4817
12:88886963	t	c	0.0857	0.0128	-0.6602	0.0378	2.295e-68	-------?-	0	6.029	7	0.5364
12:88888215	t	c	0.0857	0.0128	-0.6601	0.0378	2.392e-68	-------?-	0	6.004	7	0.5392
12:88742561	t	c	0.8407	0.0197	0.4958	0.0284	2.547e-68	+++++++?+	0	6.563	7	0.4757
12:88832818	a	g	0.8868	0.0138	0.572	0.0328	2.941e-68	+++++++?+	0	6.443	7	0.4891
12:88833914	t	c	0.1131	0.0138	-0.5719	0.0328	3.054e-68	-------?-	0	6.413	7	0.4925
12:88832726	t	c	0.8875	0.0136	0.5718	0.0328	3.132e-68	+++++++?+	0	6.388	7	0.4952
12:88891228	t	g	0.9144	0.0128	0.6629	0.038	3.621e-68	+++++++?+	0	5.866	7	0.5555
12:88846530	a	g	0.107	0.0128	-0.5945	0.0341	3.78e-68	-------?-	27.8	9.699	7	0.2063
12:88833010	a	g	0.8869	0.0138	0.5714	0.0328	3.865e-68	+++++++?+	0	6.33	7	0.5018
5:141657319	c	g	0.4934	0.025	-0.3438	0.0197	4.053e-68	-------?-	27.5	9.653	7	0.2091
5:141652831	t	c	0.5015	0.0288	0.3445	0.0198	4.424e-68	+++++++?+	19.3	8.671	7	0.2771
12:88911022	c	g	0.9141	0.0129	0.6582	0.0378	4.653e-68	+++++++?+	0	5.791	7	0.5643
12:88913604	t	c	0.9133	0.0127	0.652	0.0374	4.724e-68	+++++++?+	0	6.454	7	0.4878
5:141654856	t	c	0.4994	0.0297	0.3442	0.0197	5.015e-68	+++++++?+	18.8	8.623	7	0.2809
12:88838661	a	c	0.113	0.0139	-0.5714	0.0328	5.042e-68	-------?-	0	6.372	7	0.497
12:88962681	a	c	0.0859	0.0123	-0.6646	0.0381	5.36e-68	-------?-	0	4.365	7	0.7369
5:141656258	t	c	0.4898	0.0247	-0.344	0.0197	5.652e-68	-------?-	25	9.33	7	0.2298
12:88931532	t	c	0.0863	0.0124	-0.6641	0.0381	7.075e-68	-------?-	0	6.137	7	0.5238
12:88865006	t	c	0.9139	0.0133	0.6464	0.0371	7.125e-68	+++++++?+	2.6	7.184	7	0.41
12:88831503	t	g	0.8867	0.014	0.5765	0.0331	8.606e-68	+++++++?+	0	5.91	7	0.5502
5:141657245	a	g	0.5065	0.025	0.3434	0.0198	1.172e-67	+++++++?+	27	9.59	7	0.213
12:88913417	a	g	0.0858	0.0129	-0.6589	0.0379	1.338e-67	-------?-	0	5.741	7	0.5703
12:88929026	t	c	0.0861	0.0125	-0.6607	0.038	1.493e-67	-------?-	0	6.493	7	0.4835
12:88841228	a	c	0.8936	0.0128	0.5914	0.0341	1.794e-67	+++++++?+	26.6	9.538	7	0.2163
12:88845243	t	g	0.1132	0.014	-0.5775	0.0333	1.933e-67	-------?-	0	6.426	7	0.491
12:88844064	t	c	0.1069	0.0128	-0.5936	0.0342	2.238e-67	-------?-	27	9.587	7	0.2132
12:88844034	a	t	0.8931	0.0128	0.5936	0.0342	2.238e-67	+++++++?+	27	9.587	7	0.2132
12:88938877	a	t	0.0868	0.0123	-0.6647	0.0383	2.477e-67	-------?-	0	6.467	7	0.4864
12:88967857	a	t	0.0856	0.0121	-0.6616	0.0382	2.622e-67	-------?-	0	4.384	7	0.7347
12:88920691	c	g	0.0836	0.0112	-0.669	0.0386	3.012e-67	-------?-	0	5.807	7	0.5624
12:88881379	a	t	0.9155	0.013	0.6614	0.0382	3.053e-67	+++++++?+	0	6.067	7	0.5319
12:88837979	t	c	0.8927	0.0131	0.5914	0.0341	3.318e-67	+++++++?+	27.5	9.658	7	0.2088
12:88831679	a	c	0.1131	0.0141	-0.577	0.0333	3.408e-67	-------?-	0	5.889	7	0.5528
12:88830972	t	c	0.1132	0.0142	-0.577	0.0333	3.441e-67	-------?-	0	5.879	7	0.5539
12:88830508	t	c	0.8868	0.0142	0.577	0.0333	3.455e-67	+++++++?+	0	5.875	7	0.5544
12:88830335	t	c	0.1132	0.0142	-0.577	0.0333	3.487e-67	-------?-	0	5.866	7	0.5555
12:88829058	a	g	0.1132	0.0142	-0.577	0.0333	3.526e-67	-------?-	0	5.856	7	0.5567
12:88829519	c	g	0.1132	0.0142	-0.5769	0.0333	3.527e-67	-------?-	0	5.855	7	0.5568
5:141656556	t	c	0.5064	0.0251	0.3425	0.0198	3.581e-67	+++++++?+	28.9	9.846	7	0.1975
12:88828442	a	g	0.8868	0.0142	0.5769	0.0333	3.594e-67	+++++++?+	0	5.836	7	0.559
12:88837425	t	g	0.1071	0.013	-0.5919	0.0342	3.647e-67	-------?-	25.1	9.348	7	0.2286
12:88843595	a	g	0.8869	0.014	0.5757	0.0333	3.872e-67	+++++++?+	0	6.361	7	0.4983
12:88857932	t	c	0.0855	0.0129	-0.655	0.0379	4.35e-67	-------?-	0	6.094	7	0.5288
12:88840427	a	t	0.8932	0.0129	0.592	0.0342	5.455e-67	+++++++?+	26.4	9.505	7	0.2184
12:88860136	t	c	0.0855	0.0129	-0.6544	0.0379	5.649e-67	-------?-	0	6.078	7	0.5307
12:88861051	a	g	0.9145	0.0129	0.6542	0.0378	6.113e-67	+++++++?+	0	6.05	7	0.5339
12:88930078	t	c	0.0864	0.0125	-0.6673	0.0386	6.791e-67	-------?-	0	6.21	7	0.5154
5:141664317	t	c	0.5478	0.0263	0.3472	0.0201	7.246e-67	+++++++?+	24.1	9.228	7	0.2367
12:88857537	t	c	0.9144	0.0128	0.6531	0.0378	7.453e-67	+++++++?+	0	5.848	7	0.5576
12:88939075	t	c	0.9143	0.0126	0.6561	0.038	7.732e-67	+++++++?+	0	6.684	7	0.4625
12:88933469	t	c	0.0864	0.0125	-0.6625	0.0384	8.92e-67	-------?-	0	6.327	7	0.5021
12:89013573	t	g	0.0864	0.0123	-0.6404	0.0371	9.272e-67	-------?-	0	4.813	7	0.6827
12:88891453	t	c	0.9127	0.013	0.6549	0.0379	9.308e-67	+++++++?+	1.1	7.075	7	0.4211
12:88861791	t	c	0.9144	0.0129	0.6553	0.038	9.584e-67	+++++++?+	0	5.987	7	0.5413
5:141663364	a	c	0.5479	0.0264	0.3475	0.0201	9.603e-67	+++++++?+	25.5	9.4	7	0.2252
12:88835684	t	c	0.8875	0.0141	0.5753	0.0333	9.847e-67	+++++++?+	0	5.863	7	0.5559
12:88835637	t	g	0.8869	0.014	0.5728	0.0332	1.125e-66	+++++++?+	0	6.612	7	0.4704
12:88936077	a	c	0.9145	0.0127	0.6555	0.038	1.125e-66	+++++++?+	0	6.706	7	0.4601
12:88832724	a	c	0.887	0.0139	0.5727	0.0332	1.176e-66	+++++++?+	0	6.57	7	0.475
12:88921317	t	c	0.9142	0.0126	0.6541	0.0379	1.197e-66	+++++++?+	0	6.269	7	0.5088
12:88920759	t	c	0.087	0.0122	-0.6645	0.0385	1.293e-66	-------?-	0	6.108	7	0.5272
5:141677684	a	g	0.5345	0.0313	-0.3494	0.0203	1.319e-66	-------?-	34.2	10.637	7	0.1552
12:88931882	t	g	0.0863	0.0126	-0.6658	0.0386	1.437e-66	-------?-	0	6.061	7	0.5327
12:88930726	t	c	0.0863	0.0126	-0.6658	0.0386	1.445e-66	-------?-	0	6.081	7	0.5304
12:88932724	t	c	0.0863	0.0126	-0.6658	0.0386	1.447e-66	-------?-	0	6.081	7	0.5303
12:88932804	c	g	0.0863	0.0126	-0.6658	0.0386	1.448e-66	-------?-	0	6.081	7	0.5303
12:88854069	c	g	0.9144	0.0129	0.6516	0.0378	1.479e-66	+++++++?+	0	5.686	7	0.5768
12:88857518	t	g	0.9145	0.0129	0.6518	0.0378	1.522e-66	+++++++?+	0	5.71	7	0.574
12:88916046	t	c	0.9149	0.0127	0.6595	0.0383	1.586e-66	+++++++?+	0	6.178	7	0.5191
12:88832290	a	g	0.113	0.014	-0.5728	0.0332	1.631e-66	-------?-	0	6.136	7	0.524
12:88929348	a	c	0.0863	0.0126	-0.6656	0.0386	1.644e-66	-------?-	0	6.056	7	0.5332
12:88852024	a	g	0.0855	0.0126	-0.6507	0.0378	1.818e-66	-------?-	0	5.565	7	0.5914
12:88827853	a	g	0.8871	0.0143	0.5741	0.0333	1.886e-66	+++++++?+	0	5.736	7	0.5708
12:88921417	t	c	0.0851	0.0128	-0.6589	0.0383	2.079e-66	-------?-	0	6.585	7	0.4734
12:88978557	a	g	0.9145	0.0123	0.6601	0.0383	2.116e-66	+++++++?+	0	4.525	7	0.7177
12:88865241	t	c	0.0847	0.0126	-0.6571	0.0382	2.135e-66	-------?-	0	6.308	7	0.5043
12:88932246	t	c	0.9136	0.0126	0.6647	0.0386	2.139e-66	+++++++?+	0	5.984	7	0.5416
12:88825604	t	c	0.8868	0.0142	0.5728	0.0333	2.296e-66	+++++++?+	0	5.327	7	0.6201
12:88933341	a	g	0.9147	0.0128	0.6576	0.0382	2.589e-66	+++++++?+	0	6.414	7	0.4923
12:88920954	t	c	0.9148	0.0128	0.6574	0.0382	2.864e-66	+++++++?+	0	6.385	7	0.4956
12:88920019	a	g	0.0852	0.0128	-0.6574	0.0382	2.866e-66	-------?-	0	6.385	7	0.4956
5:141657990	c	g	0.4969	0.0265	-0.3436	0.02	2.971e-66	-------?-	31.2	10.179	7	0.1787
12:88820440	a	g	0.8869	0.0141	0.5723	0.0333	3.012e-66	+++++++?+	0	5.219	7	0.6333
12:88924020	a	t	0.0853	0.0128	-0.658	0.0383	3.094e-66	-------?-	0	6.389	7	0.4952
12:88922974	a	t	0.0852	0.0128	-0.658	0.0383	3.095e-66	-------?-	0	6.388	7	0.4952
12:88927315	t	c	0.0853	0.0128	-0.6575	0.0382	3.136e-66	-------?-	0	6.35	7	0.4995
12:88926072	t	c	0.9147	0.0128	0.6574	0.0382	3.252e-66	+++++++?+	0	6.338	7	0.5009
12:88943793	t	c	0.0861	0.0125	-0.6666	0.0388	3.466e-66	-------?-	0	4.216	7	0.7546
12:88948703	t	c	0.0861	0.0125	-0.6666	0.0388	3.479e-66	-------?-	0	4.213	7	0.755
12:88924128	a	c	0.9149	0.0127	0.6568	0.0382	3.523e-66	+++++++?+	0	6.623	7	0.4692
5:141654845	a	g	0.5005	0.0301	-0.3432	0.02	3.591e-66	-------?-	18.9	8.629	7	0.2804
12:88814987	c	g	0.1117	0.0123	-0.5696	0.0332	3.771e-66	-------?-	0	5.355	7	0.6167
12:88950027	t	c	0.0861	0.0125	-0.6655	0.0388	4.191e-66	-------?-	0	3.999	7	0.7799
12:88925213	t	c	0.0852	0.0128	-0.6574	0.0383	4.283e-66	-------?-	0	6.338	7	0.5009
12:88925596	t	c	0.9148	0.0128	0.6574	0.0383	4.283e-66	+++++++?+	0	6.338	7	0.5009
12:88924752	a	t	0.9148	0.0128	0.6574	0.0383	4.284e-66	+++++++?+	0	6.338	7	0.5009
12:88924790	t	c	0.0852	0.0128	-0.6574	0.0383	4.284e-66	-------?-	0	6.338	7	0.5009
12:88925437	t	c	0.0852	0.0128	-0.6574	0.0383	4.284e-66	-------?-	0	6.338	7	0.5009
12:88925072	a	c	0.0852	0.0128	-0.6574	0.0383	4.284e-66	-------?-	0	6.338	7	0.5009
12:88926787	t	c	0.9133	0.0129	0.6616	0.0385	4.323e-66	+++++++?+	0	6.454	7	0.4878
12:88921117	c	g	0.0852	0.0128	-0.6562	0.0382	4.843e-66	-------?-	0	6.274	7	0.5081
12:88932364	t	c	0.0865	0.0126	-0.6638	0.0387	5.109e-66	-------?-	0	6.594	7	0.4724
12:88921394	a	g	0.9161	0.0117	0.6571	0.0383	5.315e-66	+++++++?+	0	6.406	7	0.4933
12:88941011	t	c	0.086	0.0125	-0.6646	0.0387	5.575e-66	-------?-	0	4.485	7	0.7225
12:88924491	a	g	0.0852	0.0128	-0.6568	0.0383	5.82e-66	-------?-	0	6.278	7	0.5077
12:88919054	t	c	0.0852	0.0127	-0.6552	0.0382	6.224e-66	-------?-	0	6.172	7	0.5198
12:88921961	t	c	0.9148	0.0129	0.6557	0.0382	6.357e-66	+++++++?+	0	6.223	7	0.5139
12:88984336	t	g	0.0852	0.0123	-0.6563	0.0383	6.768e-66	-------?-	0	4.703	7	0.6961
12:88920864	a	c	0.9149	0.0129	0.6557	0.0382	6.811e-66	+++++++?+	0	6.225	7	0.5137
12:88919483	t	c	0.0852	0.0129	-0.6554	0.0382	8.008e-66	-------?-	0	6.154	7	0.5219
12:88935629	t	g	0.0723	0.012	-0.7031	0.041	8.309e-66	-------?-	0	4.584	7	0.7106
12:88989961	c	g	0.0851	0.0121	-0.6529	0.0381	8.397e-66	-------?-	0	5.089	7	0.6491
12:88921386	t	g	0.9161	0.0117	0.6561	0.0383	8.45e-66	+++++++?+	0	6.311	7	0.5039
12:88919319	a	g	0.0851	0.0128	-0.6548	0.0382	9.072e-66	-------?-	0	6.147	7	0.5227
12:88918849	a	g	0.0852	0.0127	-0.6542	0.0382	9.169e-66	-------?-	0	6.08	7	0.5304
12:88919032	a	g	0.9148	0.0127	0.6541	0.0382	9.48e-66	+++++++?+	0	6.067	7	0.532
12:88918627	t	c	0.9149	0.0128	0.6551	0.0383	9.585e-66	+++++++?+	0	5.791	7	0.5644
12:88918440	c	g	0.9149	0.0128	0.655	0.0383	1.01e-65	+++++++?+	0	5.768	7	0.5671
12:88983866	t	g	0.0851	0.0122	-0.6563	0.0383	1.023e-65	-------?-	0	4.668	7	0.7004
12:88918583	t	c	0.0851	0.0128	-0.655	0.0383	1.043e-65	-------?-	0	5.754	7	0.5687
12:88921216	a	g	0.0851	0.0129	-0.6545	0.0382	1.155e-65	-------?-	0	6.119	7	0.5259
12:88918733	t	c	0.9149	0.0128	0.6513	0.0381	1.38e-65	+++++++?+	0	6.034	7	0.5358
12:89008875	a	c	0.9134	0.0124	0.6432	0.0376	1.613e-65	+++++++?+	0	4.915	7	0.6704
12:89009649	c	g	0.0866	0.0124	-0.6429	0.0376	1.68e-65	-------?-	0	4.893	7	0.673
12:88998327	t	g	0.0866	0.0125	-0.6434	0.0377	1.82e-65	-------?-	0	4.936	7	0.6678
12:88996651	t	c	0.9134	0.0124	0.6434	0.0377	1.821e-65	+++++++?+	0	4.936	7	0.6677
12:88999066	a	g	0.0866	0.0125	-0.6434	0.0377	1.822e-65	-------?-	0	4.935	7	0.6679
12:88922866	t	c	0.9145	0.0129	0.6631	0.0389	2.991e-65	+++++++?+	0	5.998	7	0.54
5:141652838	t	c	0.5022	0.029	0.342	0.02	3.201e-65	+++++++?+	14.3	8.168	7	0.318
5:141660885	t	c	0.496	0.0196	-0.348	0.0204	4.807e-65	-?-----?-	39.2	9.868	6	0.1303
12:88879495	a	g	0.0725	0.012	-0.694	0.0408	8.605e-65	-------?-	0	4.449	7	0.7268
5:141677612	c	g	0.4897	0.0205	0.4103	0.0242	1.787e-64	?++++++?+	0	3.419	6	0.7547
12:88898641	t	g	0.9142	0.013	0.6511	0.0384	1.833e-64	+?+++++?+	0	4.587	6	0.5978
12:88819792	a	g	0.8888	0.0125	0.5743	0.0339	1.856e-64	+++++++?+	0	5.315	7	0.6215
12:88816923	t	c	0.8888	0.0125	0.5743	0.0339	1.876e-64	+++++++?+	0	5.307	7	0.6226
12:88890521	t	c	0.0723	0.012	-0.695	0.041	2.584e-64	-------?-	0	4.44	7	0.7279
12:88856855	t	c	0.0849	0.0129	-0.6542	0.0387	2.933e-64	-------?-	0	5.622	7	0.5845
9:834406	t	c	0.733	0.0133	0.3876	0.0229	3.665e-64	+++++++?+	53.4	15.03	7	0.03561
12:88865922	c	g	0.0724	0.0119	-0.692	0.041	6.162e-64	-------?-	0	4.385	7	0.7345
12:88989749	a	g	0.087	0.0122	-0.6371	0.0379	1.493e-63	-------?-	0	6.672	7	0.4638
12:88860549	a	c	0.0856	0.0131	-0.6479	0.0385	1.506e-63	-?-----?-	0	5.027	6	0.5403
12:89017149	t	c	0.0845	0.013	-0.6531	0.0388	1.667e-63	-------?-	0	4.095	7	0.7688
5:141652770	a	t	0.4943	0.0268	0.3351	0.02	2.999e-63	+++++++?+	5	7.365	7	0.3919
8:135905576	t	g	0.5992	0.0103	0.3196	0.0191	7.431e-63	-+++-++?-	99.3	972.686	7	9.593e-206
12:88847783	t	c	0.9151	0.0126	0.6354	0.038	1.119e-62	+++++++?+	0	6.563	7	0.4758
12:88857844	t	c	0.0726	0.0119	-0.6849	0.041	1.414e-62	-------?-	0	4.182	7	0.7586
5:141646188	a	c	0.458	0.0215	-0.3266	0.0197	1.202e-61	-------?-	25.8	9.432	7	0.2231
12:88836215	t	g	0.2665	0.0211	-0.3754	0.0227	2.09e-61	-------?-	21.7	8.944	7	0.2567
9:839141	t	c	0.7289	0.0145	0.3824	0.0231	2.408e-61	+++++++?+	48.5	13.59	7	0.05898
5:1347239	t	c	0.7151	0.0166	-0.3599	0.0218	2.723e-61	-------?-	0	6	7	0.5397
12:88829294	t	c	0.2663	0.0211	-0.3744	0.0227	4.89e-61	-------?-	21.1	8.868	7	0.2623
5:141651983	t	g	0.5437	0.0185	0.3345	0.0204	1.196e-60	+?+++++?+	33.3	8.994	6	0.1739
5:1346081	t	c	0.2854	0.0164	0.3614	0.022	1.678e-60	+++++++?+	0	5.926	7	0.5484
5:141651156	t	g	0.5415	0.0212	0.3264	0.0199	1.872e-60	+++++++?+	26.3	9.495	7	0.219
5:141651192	a	g	0.5412	0.0211	0.3269	0.0199	2.157e-60	+++++++?+	24.7	9.299	7	0.2319
5:141648110	a	g	0.4597	0.0212	-0.3261	0.0199	2.374e-60	-------?-	26.6	9.536	7	0.2164
5:141648144	a	g	0.5403	0.0212	0.3261	0.0199	2.401e-60	+++++++?+	26.5	9.53	7	0.2168
5:141648176	a	c	0.4597	0.0212	-0.326	0.0199	2.661e-60	-------?-	26.9	9.57	7	0.2143
5:141652091	a	g	0.4587	0.0219	-0.3281	0.02	2.941e-60	-------?-	28.1	9.74	7	0.2038
5:141647106	a	g	0.5409	0.0211	0.326	0.02	5.129e-60	+++++++?+	23.4	9.142	7	0.2426
12:88828730	t	c	0.2703	0.0222	-0.3756	0.023	5.168e-60	-------?-	22	8.978	7	0.2542
5:141648700	t	c	0.4599	0.0214	-0.3257	0.0199	6.365e-60	-------?-	26.6	9.541	7	0.2161
5:141646474	t	c	0.4608	0.0227	-0.3249	0.0199	8.047e-60	-------?-	22.3	9.011	7	0.2518
X:91006079	t	c	0.7205	0.1609	0.34	0.0209	9.977e-60	-++++?+?+	98.1	323.769	6	6.565e-67
5:141645207	c	g	0.5898	0.0231	0.3354	0.0206	1.134e-59	+++++++?+	6.7	7.503	7	0.3785
12:88843474	t	c	0.7336	0.0213	0.3733	0.023	1.812e-59	+++++++?+	21.5	8.919	7	0.2585
5:141646324	t	g	0.5402	0.023	0.3241	0.0199	1.897e-59	+++++++?+	22	8.973	7	0.2546
5:141651368	t	c	0.5414	0.0214	0.3264	0.0201	2.618e-59	+++++++?+	26.8	9.567	7	0.2145
9:858735	a	g	0.6893	0.019	0.3514	0.0217	1.005e-58	+++++++?+	51.5	14.419	7	0.04421
12:88811689	t	c	0.265	0.0204	-0.3683	0.0228	1.617e-58	-------?-	15.1	8.249	7	0.3112
12:88845035	a	g	0.7345	0.0212	0.3798	0.0236	1.715e-58	+?+++++?+	18.5	7.359	6	0.2889
5:141646479	a	g	0.5399	0.0228	0.3245	0.0201	2.199e-58	+++++++?+	22.9	9.085	7	0.2466
9:830072	a	g	0.7396	0.0165	0.3672	0.0228	3.383e-58	+++++++?+	55.2	15.636	7	0.02865
9:829327	c	g	0.2593	0.0137	-0.374	0.0233	3.599e-58	-------?-	50.2	14.07	7	0.04996
9:861220	t	c	0.6039	0.0166	0.4185	0.0261	6.882e-58	?++++++?+	30	8.569	6	0.1993
12:89008364	t	c	0.9521	0.007	0.8192	0.0511	7.443e-58	+++++++?+	0	6.271	7	0.5085
12:88818479	c	g	0.7362	0.0194	0.3702	0.0231	8.679e-58	+++++++?+	28.7	9.824	7	0.1988
5:1306521	c	g	0.805	0.0181	-0.3988	0.0249	1.324e-57	-------?-	31	10.148	7	0.1803
12:88834056	t	c	0.9111	0.0127	0.5882	0.0368	1.439e-57	+++++++?+	0	4.21	7	0.7553
9:844001	a	g	0.2255	0.0136	-0.3827	0.0239	1.578e-57	-------?-	47.8	13.409	7	0.06275
12:88827943	t	c	0.9113	0.0128	0.5878	0.0368	1.653e-57	+++++++?+	0	4.129	7	0.7647
9:844947	c	g	0.2254	0.0135	-0.3826	0.024	2.039e-57	-------?-	47.4	13.296	7	0.06523
5:141677589	a	t	0.5617	0.0336	-0.4178	0.0262	3.29e-57	?------?-	0	2.471	6	0.8717
5:141646618	a	g	0.5214	0.0397	0.3215	0.0202	3.834e-57	+++++++?+	17.7	8.504	7	0.2903
12:88826935	a	g	0.911	0.0128	0.589	0.0372	1.398e-56	+++++++?+	0	3.799	7	0.8026
5:141652334	c	g	0.4011	0.0223	-0.3245	0.0205	1.547e-56	-------?-	0	6.566	7	0.4754
9:829161	c	g	0.7361	0.0161	0.3678	0.0232	1.654e-56	+++++++?+	50.6	14.158	7	0.04845
9:843731	c	g	0.2251	0.0134	-0.3854	0.0243	1.779e-56	-------?-	45.4	12.827	7	0.07645
5:1356684	t	c	0.7428	0.0158	-0.3606	0.023	3.22e-55	-------?-	9.7	7.748	7	0.3554
9:844022	t	c	0.7722	0.013	0.3778	0.0244	3.972e-54	+++++++?+	43.6	12.401	7	0.08812
12:88753177	t	c	0.9113	0.0128	0.5602	0.0365	2.685e-53	+++++++?+	0	2.59	7	0.9202
12:88996942	a	g	0.9272	0.0106	0.6264	0.0408	3.584e-53	+++++++?+	0	1.847	7	0.9678
12:88951387	a	g	0.9334	0.0113	0.6499	0.0424	5.078e-53	+++++++?+	0	4.154	7	0.7619
12:89015138	a	g	0.9272	0.0105	0.6247	0.0408	5.519e-53	+++++++?+	0	1.744	7	0.9726
12:88947978	t	c	0.9336	0.0112	0.6503	0.0425	7.684e-53	+++++++?+	0	4.063	7	0.7725
12:88947397	t	c	0.0664	0.0112	-0.6502	0.0425	8.403e-53	-------?-	0	4.083	7	0.7701
12:88946787	t	c	0.0662	0.0112	-0.6493	0.0425	1.283e-52	-------?-	0	4.044	7	0.7746
12:88956625	t	c	0.9333	0.0112	0.6474	0.0424	1.399e-52	+++++++?+	0	3.925	7	0.7884
12:88752621	t	c	0.0898	0.0127	-0.5617	0.0368	1.52e-52	-------?-	0	2.423	7	0.9328
9:845516	a	c	0.2249	0.0134	-0.3717	0.0244	1.629e-52	-------?-	46.3	13.031	7	0.07136
12:88762096	a	t	0.9102	0.0125	0.5604	0.0368	1.886e-52	+++++++?+	0	2.754	7	0.9068
9:850114	c	g	0.2294	0.0134	-0.3607	0.0237	2.896e-52	-------?-	44.1	12.512	7	0.08492
9:859907	a	g	0.7714	0.0147	0.3617	0.0238	3.521e-52	+++++++?+	41.8	12.033	7	0.09949
9:859911	a	g	0.2286	0.0147	-0.3617	0.0238	3.531e-52	-------?-	41.8	12.032	7	0.09952
12:88740864	t	c	0.9117	0.0133	0.5609	0.037	5.233e-52	+++++++?+	0	2.165	7	0.9501
9:859409	a	g	0.2286	0.0147	-0.3606	0.0238	5.504e-52	-------?-	47.2	13.252	7	0.06621
9:859683	c	g	0.2287	0.0147	-0.3602	0.0238	6.828e-52	-------?-	46.9	13.18	7	0.06784
9:859401	a	g	0.7714	0.0147	0.3602	0.0238	7.2e-52	+++++++?+	46.7	13.14	7	0.06877
9:859642	a	c	0.7714	0.0147	0.36	0.0238	7.609e-52	+++++++?+	47	13.215	7	0.06704
9:850850	a	g	0.7727	0.0111	0.3587	0.0237	7.626e-52	+++++++?+	47.2	13.262	7	0.06598
9:859139	a	c	0.7714	0.0147	0.36	0.0238	8.01e-52	+++++++?+	46.8	13.149	7	0.06856
9:859998	t	g	0.2291	0.0151	-0.3603	0.0238	8.251e-52	-------?-	46.9	13.182	7	0.06779
9:859571	t	c	0.7713	0.0147	0.3598	0.0238	8.871e-52	+++++++?+	47.5	13.328	7	0.0645
9:859569	c	g	0.2287	0.0147	-0.3598	0.0238	9.045e-52	-------?-	47.4	13.32	7	0.06468
9:861514	t	c	0.7026	0.0133	0.4149	0.0274	1.083e-51	?++++++?+	18	7.314	6	0.2928
12:88738380	a	c	0.0883	0.0134	-0.5581	0.0369	1.363e-51	-------?-	0	1.98	7	0.961
5:1308552	a	g	0.7823	0.0145	-0.358	0.0237	1.467e-51	-------?-	31.3	10.196	7	0.1778
5:1296486	a	g	0.5124	0.0146	0.3059	0.0203	2.128e-51	+++++++?+	0	5.902	7	0.5512
5:1292983	a	c	0.4886	0.0149	-0.3054	0.0203	2.765e-51	-------?-	0	5.693	7	0.576
12:88756601	t	c	0.9098	0.0129	0.56	0.0374	9.107e-51	+?+++++?+	0	2.484	6	0.8703
6:33542478	t	c	0.7957	0.0146	-0.3592	0.024	1.21e-50	-------?-	41.8	12.019	7	0.09992
6:33542538	a	g	0.2044	0.0146	0.3586	0.024	2.663e-50	+++++++?+	40.3	11.727	7	0.1099
9:858804	t	g	0.2269	0.0133	-0.3627	0.0245	9.383e-50	-------?-	41.1	11.883	7	0.1045
9:848345	a	g	0.2307	0.0142	-0.3573	0.0242	1.595e-49	-------?-	43.4	12.362	7	0.08925
6:33547430	a	g	0.7923	0.0139	-0.355	0.024	1.854e-49	-------?-	34.4	10.676	7	0.1534
6:33552164	t	g	0.7779	0.0166	-0.3451	0.0234	5.102e-49	-------?-	35.2	10.801	7	0.1475
9:862213	t	c	0.4462	0.0356	-0.399	0.0271	5.73e-49	?------?-	0	4.634	6	0.5915
5:141656118	a	g	0.4631	0.0218	0.3717	0.0254	1.621e-48	?++++++?+	0	2.626	6	0.8542
9:843382	a	g	0.4895	0.0148	-0.2864	0.0198	2.176e-47	-------?-	36	10.937	7	0.1414
12:88939133	a	g	0.9146	0.0115	0.6771	0.047	3.874e-47	?++++++?+	0	5.919	6	0.4323
12:18355810	a	g	0.4473	0.0258	-0.2729	0.0189	4.106e-47	+-++--+?+	99.3	1027.59	7	1.318e-217
12:88715925	t	g	0.1707	0.019	-0.3912	0.0273	1.223e-46	-------?-	0	6.277	7	0.5078
9:852518	a	g	0.5242	0.0161	-0.2855	0.0199	1.548e-46	-------?-	27	9.595	7	0.2127
12:88716008	a	g	0.8278	0.0192	0.39	0.0273	2.201e-46	+++++++?+	0	6.356	7	0.4989
9:862245	a	c	0.7262	0.0175	0.4134	0.0289	2.349e-46	?++++++?+	0	5.663	6	0.462
12:88717404	t	c	0.8293	0.0192	0.3892	0.0272	2.492e-46	+++++++?+	0	6.091	7	0.5291
9:862254	c	g	0.2673	0.0214	-0.4171	0.0293	6.028e-46	?------?-	0	5.973	6	0.4262
12:88933744	t	g	0.0777	0.0105	-0.6969	0.0493	1.897e-45	?------?-	0	4.491	6	0.6105
12:89018883	c	g	0.0535	0.0093	-0.6788	0.048	2.083e-45	-------?-	20.4	8.791	7	0.268
6:33552769	a	g	0.2286	0.0188	0.3274	0.0232	3.044e-45	+++++++?+	33.6	10.541	7	0.1599
12:88924067	c	g	0.9221	0.0103	0.6916	0.0491	4.033e-45	?++++++?+	0	4.043	6	0.6708
12:88903931	t	c	0.0593	0.0096	-0.6268	0.0445	5.213e-45	-------?-	0	5.678	7	0.5778
12:88925973	t	c	0.9215	0.0106	0.6865	0.0488	6.524e-45	?++++++?+	0	4.333	6	0.6317
6:33551514	a	g	0.2293	0.0188	0.3285	0.0234	7.153e-45	+++++++?+	32.6	10.392	7	0.1674
12:88876512	a	g	0.9406	0.0096	0.6244	0.0446	1.373e-44	+++++++?+	0	5.599	7	0.5873
12:88884688	t	c	0.9407	0.0096	0.6243	0.0446	1.652e-44	+++++++?+	0	5.593	7	0.588
9:878563	a	g	0.0789	0.0096	0.5302	0.038	3.17e-44	+++++++?+	21.9	8.968	7	0.255
9:826656	a	g	0.5362	0.0095	0.2826	0.0203	3.379e-44	+++++++?+	64	19.45	7	0.006888
12:88915835	a	g	0.0777	0.0105	-0.691	0.0496	3.631e-44	?------?-	0	4.896	6	0.5572
9:852557	a	t	0.2396	0.0132	-0.3281	0.0236	5.092e-44	-------?-	30.3	10.044	7	0.1861
6:33554257	a	g	0.2274	0.0154	0.3247	0.0234	7.191e-44	+++++++?+	32.1	10.316	7	0.1714
12:88854647	a	g	0.0596	0.0097	-0.6141	0.0445	2.077e-43	-------?-	0	5.194	7	0.6363
9:854012	c	g	0.2314	0.0133	-0.3314	0.024	2.337e-43	-------?-	29.5	9.927	7	0.1927
12:88828956	t	c	0.8793	0.0119	0.5669	0.0411	2.537e-43	?++++++?+	0	5.72	6	0.4552
9:856012	c	g	0.5085	0.0154	-0.272	0.0198	4.544e-43	-------?-	2.6	7.187	7	0.4097
9:857511	t	g	0.5098	0.0152	-0.2705	0.0197	1.07e-42	-------?-	7.7	7.587	7	0.3704
9:861928	a	c	0.5071	0.0657	0.3831	0.0281	3.01e-42	?++++++?+	35.8	9.352	6	0.1547
5:141685730	t	c	0.2657	0.0212	-0.3031	0.0223	5.291e-42	-------?-	0	3.955	7	0.785
9:861944	a	g	0.5096	0.0589	-0.3749	0.0276	5.642e-42	?------?-	39.6	9.937	6	0.1273
5:141685758	t	c	0.2658	0.0214	-0.3031	0.0224	1.295e-41	-------?-	0	3.957	7	0.7847
6:33557741	t	c	0.2161	0.0137	0.3207	0.0238	1.789e-41	+++++++?+	39.8	11.629	7	0.1134
9:860004	t	c	0.3281	0.0096	-0.3583	0.0266	2.434e-41	?------?-	45.7	11.052	6	0.08678
12:88848006	a	g	0.9396	0.01	0.5913	0.044	3.656e-41	+++++++?+	0	4.729	7	0.693
5:141689028	t	c	0.2686	0.0223	-0.301	0.0224	3.915e-41	-------?-	0	5.529	7	0.5957
9:815067	t	g	0.5623	0.0109	0.2654	0.0198	4.347e-41	+++++++?+	60.4	17.669	7	0.01356
9:815079	c	g	0.5623	0.0109	0.2653	0.0198	4.352e-41	+++++++?+	60.4	17.668	7	0.01356
12:88721466	a	g	0.9267	0.0115	0.5377	0.0402	9.004e-41	+++++++?+	0	3.591	7	0.8255
12:88983513	t	c	0.9659	0.0046	0.7792	0.0585	1.768e-40	+++++++?+	0	4.54	7	0.7159
12:88716331	t	c	0.0734	0.0115	-0.5337	0.0401	2.084e-40	-------?-	0	4.252	7	0.7504
9:861274	c	g	0.7541	0.014	0.391	0.0294	2.228e-40	?++++++?+	16.6	7.193	6	0.3034
5:1287194	a	g	0.4062	0.009	-0.2718	0.0205	2.766e-40	-------?-	0.6	7.045	7	0.4243
12:88986203	t	c	0.9663	0.0045	0.7828	0.0589	2.806e-40	+++++++?+	0	5.21	7	0.6344
12:88704610	a	g	0.9256	0.0114	0.5267	0.0397	3.09e-40	+++++++?+	0	4.417	7	0.7307
12:88705203	t	g	0.0745	0.0115	-0.5261	0.0396	3.306e-40	-------?-	0	4.761	7	0.6891
5:141690819	a	g	0.7282	0.0226	0.296	0.0223	3.446e-40	+++++++?+	0	6.011	7	0.5385
9:826585	c	g	0.437	0.011	-0.2784	0.021	3.457e-40	-------?-	62.2	18.531	7	0.009791
9:813854	a	g	0.4411	0.0098	-0.2662	0.0201	3.716e-40	-------?-	63.9	19.366	7	0.007114
12:88704290	t	g	0.0745	0.0115	-0.5259	0.0397	3.918e-40	-------?-	0	4.423	7	0.73
12:89011829	t	g	0.0342	0.0045	-0.7752	0.0585	4.737e-40	-------?-	0	4.936	7	0.6677
5:1280128	t	c	0.4015	0.0136	-0.2707	0.0204	5.174e-40	---------	24	10.524	8	0.2301
12:88977348	t	g	0.9659	0.0046	0.7726	0.0584	5.472e-40	+++++++?+	0	4.625	7	0.7056
12:88700576	a	g	0.0746	0.0115	-0.5235	0.0396	6.073e-40	-------?-	0	4.38	7	0.7351
12:88704035	t	c	0.9255	0.0115	0.5242	0.0396	6.454e-40	+++++++?+	0	4.612	7	0.7072
12:88710150	t	c	0.926	0.0115	0.5252	0.0398	7.756e-40	+++++++?+	0	4.088	7	0.7696
12:88699198	a	g	0.0745	0.0114	-0.5234	0.0396	7.912e-40	-------?-	0	4.556	7	0.7139
12:88702187	t	g	0.0745	0.0115	-0.5228	0.0396	9.647e-40	-------?-	0	4.516	7	0.7188
5:141701325	a	c	0.3492	0.0213	0.2753	0.0209	1.03e-39	+++++++?+	48.7	13.647	7	0.05783
12:88685759	a	g	0.075	0.0114	-0.5193	0.0394	1.121e-39	-------?-	0	4.408	7	0.7317
12:88687802	t	c	0.075	0.0114	-0.5193	0.0394	1.122e-39	-------?-	0	4.408	7	0.7317
9:809695	t	c	0.4517	0.0132	-0.2605	0.0198	1.132e-39	-------?-	58.4	16.845	7	0.01843
5:141683604	a	g	0.2717	0.0208	-0.2985	0.0227	1.222e-39	-------?-	0	2.89	7	0.895
5:141683373	a	g	0.7334	0.0219	0.3	0.0228	1.569e-39	+++++++?+	0	3.837	7	0.7983
5:141689045	a	g	0.6836	0.0217	0.2825	0.0215	1.779e-39	+++++++?+	1.6	7.113	7	0.4172
9:813821	t	c	0.5582	0.0098	0.264	0.0201	1.931e-39	+++++++?+	62.7	18.779	7	0.00891
12:88692954	t	c	0.9254	0.0114	0.5198	0.0396	2.044e-39	+++++++?+	0	4.323	7	0.7419
12:88994781	t	c	0.0343	0.0049	-0.7784	0.0593	2.068e-39	-------?-	0	4.804	7	0.6839
12:88687703	a	t	0.9254	0.0113	0.519	0.0396	2.541e-39	+++++++?+	0	4.264	7	0.749
12:89004384	a	t	0.0351	0.0053	-0.7662	0.0584	2.612e-39	-------?-	0	3.509	7	0.8343
5:141683553	a	g	0.2671	0.0216	-0.3002	0.0229	2.672e-39	-------?-	0	3.449	7	0.8406
5:141688505	t	c	0.3162	0.0217	-0.2819	0.0215	3.054e-39	-------?-	0	6.952	7	0.4339
5:141685514	c	g	0.7332	0.0214	0.2995	0.0229	3.248e-39	+++++++?+	0	3.763	7	0.8067
12:88936648	a	g	0.0389	0.0063	-0.7223	0.0551	3.374e-39	-------?-	16.7	8.407	7	0.2981
6:33560896	a	g	0.2285	0.0149	0.3076	0.0235	3.801e-39	+++++++?+	30.8	10.114	7	0.1822
12:88673874	t	c	0.0746	0.0113	-0.518	0.0396	3.878e-39	-------?-	0	4.013	7	0.7782
9:813904	a	g	0.5557	0.01	0.2621	0.02	3.979e-39	+++++++?+	62.4	18.597	7	0.009546
12:88665870	a	t	0.0745	0.0114	-0.5185	0.0396	4.423e-39	-------?-	0	3.765	7	0.8065
9:814210	a	t	0.556	0.0099	0.2619	0.02	4.475e-39	+++++++?+	62.5	18.691	7	0.009214
12:89014276	a	g	0.966	0.0044	0.7757	0.0594	4.862e-39	+++++++?+	0	4.621	7	0.7061
X:91015899	a	c	0.7245	0.0997	0.3328	0.0255	6.066e-39	?++++?+?+	95.9	122.435	5	9.569e-25
12:88722796	t	c	0.7115	0.0187	0.2934	0.0225	6.671e-39	+++++++?+	35.3	10.812	7	0.147
12:88683971	c	g	0.0738	0.0117	-0.5169	0.0397	8.11e-39	-------?-	0	4.497	7	0.721
5:141689204	a	g	0.3179	0.0218	-0.2788	0.0214	1.014e-38	-------?-	9.8	7.76	7	0.3542
12:88690940	a	g	0.9261	0.0112	0.5255	0.0404	1.095e-38	+++++++?+	0	3.783	7	0.8044
12:88993471	a	g	0.0346	0.0055	-0.7695	0.0592	1.24e-38	-------?-	0	6.586	7	0.4732
12:88672379	a	g	0.0749	0.0115	-0.512	0.0394	1.34e-38	-------?-	0	4.595	7	0.7093
12:88666258	a	g	0.0749	0.0115	-0.512	0.0394	1.351e-38	-------?-	0	4.589	7	0.71
12:88671589	a	g	0.9251	0.0114	0.512	0.0394	1.352e-38	+++++++?+	0	4.589	7	0.71
X:91012238	t	c	0.7253	0.1035	0.3282	0.0253	1.683e-38	?++++?+?+	96	124.938	5	2.82e-25
5:141682796	t	c	0.2674	0.0217	-0.2958	0.0229	2.674e-38	-------?-	0	3.752	7	0.8079
5:1286516	a	c	0.4868	0.0128	-0.2543	0.0197	3.498e-38	-------?-	0	4.698	7	0.6967
12:88608100	a	g	0.0749	0.0112	-0.5052	0.0392	4.693e-38	-------?-	0	4.456	7	0.726
5:141668625	t	c	0.7231	0.0178	0.2816	0.0219	5.48e-38	+++++++?+	0	3.266	7	0.8594
9:861111	a	g	0.7633	0.0106	0.3912	0.0304	6.59e-38	?++++++?+	37.2	9.549	6	0.145
9:861950	t	c	0.5076	0.0476	-0.3536	0.0275	7.519e-38	?------?-	0	5.94	6	0.4299
12:88673960	a	g	0.9256	0.0114	0.5159	0.0401	7.996e-38	+++++++?+	0	4.552	7	0.7145
12:89017335	a	c	0.9662	0.0042	0.7761	0.0604	9.219e-38	+++++++?+	0	5.199	7	0.6357
12:88676542	t	c	0.0746	0.0117	-0.5159	0.0402	9.283e-38	-------?-	0	4.558	7	0.7138
9:815407	a	c	0.4618	0.0099	-0.2512	0.0196	1.418e-37	-------?-	54.6	15.421	7	0.03096
9:809598	a	g	0.5402	0.0097	0.2547	0.02	2.446e-37	+++++++?+	52.1	14.604	7	0.04142
12:88477988	t	c	0.0751	0.0113	-0.498	0.039	2.978e-37	-------?-	0	4.124	7	0.7654
9:803946	a	c	0.5366	0.0097	0.2502	0.0197	4.479e-37	+++++++?+	64.3	19.586	7	0.006537
12:88543780	t	g	0.075	0.0113	-0.5057	0.0398	6.137e-37	-------?-	0	4.07	7	0.7717
5:141706958	c	g	0.597	0.02	-0.2606	0.0205	7.676e-37	-?-----?-	62.5	16	6	0.01375
12:88558554	t	c	0.925	0.0113	0.5038	0.0398	1.081e-36	+++++++?+	0	3.943	7	0.7863
5:141713195	t	c	0.3579	0.0233	0.2548	0.0203	5.582e-36	+++++++?+	23.1	9.101	7	0.2455
12:88847662	t	c	0.4491	0.0208	-0.2626	0.0211	1.044e-35	-------?-	40.1	11.693	7	0.1111
9:819793	a	g	0.5284	0.0101	0.2487	0.02	1.339e-35	+++++++?+	44	12.497	7	0.08536
5:141713927	a	g	0.3586	0.0235	0.253	0.0203	1.54e-35	+++++++?+	29.5	9.923	7	0.193
5:141710406	a	g	0.4089	0.0237	0.25	0.0201	2.322e-35	+++++++?+	46.1	12.992	7	0.07231
9:814660	c	g	0.4606	0.0098	-0.2508	0.0203	3.602e-35	-------?-	54	15.201	7	0.03351
6:33561687	a	g	0.7489	0.0172	-0.2803	0.0227	4.84e-35	-------?-	25.7	9.419	7	0.224
5:141720261	a	g	0.6412	0.0233	-0.2508	0.0203	4.894e-35	-------?-	29	9.862	7	0.1966
9:822594	t	c	0.3129	0.0107	-0.2683	0.0218	9.09e-35	-------?-	37.4	11.19	7	0.1305
5:141707606	a	g	0.405	0.0224	0.2478	0.0202	1.306e-34	+++++++?+	46.9	13.184	7	0.06775
9:804191	a	g	0.486	0.0074	-0.2381	0.0194	1.469e-34	-------?-	61.8	18.301	7	0.01068
5:141702211	c	g	0.6888	0.0295	0.2652	0.0217	2.194e-34	+++++++?+	4.8	7.35	7	0.3934
5:141718338	a	g	0.6411	0.0236	-0.2517	0.0206	2.349e-34	-------?-	29.8	9.971	7	0.1902
5:141704370	a	c	0.3117	0.0295	-0.266	0.0218	2.679e-34	-------?-	5.1	7.375	7	0.3909
9:818693	t	c	0.4837	0.009	-0.2468	0.0202	2.916e-34	-------?-	47.7	13.389	7	0.06317
5:141705002	a	g	0.3117	0.0295	-0.2648	0.0217	3.702e-34	-------?-	6.2	7.465	7	0.3822
5:141703128	a	t	0.6891	0.0295	0.2639	0.0217	4.175e-34	+++++++?+	6.3	7.474	7	0.3813
9:804166	t	g	0.5138	0.0074	0.2371	0.0195	5.109e-34	+++++++?+	61.6	18.24	7	0.01093
9:854831	t	c	0.4817	0.0093	0.3031	0.025	8.535e-34	?++++++?+	0	5.067	6	0.5353
9:815435	t	c	0.4598	0.0103	-0.2457	0.0203	1.029e-33	-------?-	56.8	16.185	7	0.02348
9:807449	t	c	0.533	0.0094	0.2398	0.0198	1.032e-33	+++++++?+	53	14.908	7	0.0372
5:141659796	a	g	0.3346	0.0189	-0.2524	0.0209	1.033e-33	-------?-	0	6.963	7	0.4328
5:141717428	a	g	0.6409	0.0234	-0.2505	0.0207	1.171e-33	-------?-	27.7	9.684	7	0.2072
5:141661420	t	c	0.3331	0.0192	-0.2524	0.0209	1.405e-33	-------?-	0	6.979	7	0.4311
5:141723714	a	g	0.6418	0.0237	-0.2482	0.0206	1.604e-33	-------?-	29.9	9.993	7	0.189
5:141662199	t	c	0.7125	0.0195	0.267	0.0221	1.715e-33	+++++++?+	0	3.733	7	0.81
5:1304432	t	c	0.8674	0.0113	-0.3518	0.0292	2.363e-33	-------?-	29.2	9.892	7	0.1948
5:1287340	a	g	0.6489	0.0179	0.2609	0.0217	2.54e-33	++++-++?+	46.1	12.977	7	0.07266
9:803506	a	c	0.5138	0.0072	0.2393	0.0199	2.599e-33	+++++++?+	60.6	17.764	7	0.01308
5:141662034	a	g	0.7183	0.0205	0.2667	0.0222	2.829e-33	+++++++?+	0	4.669	7	0.7003
5:141662831	t	g	0.2813	0.0209	-0.2664	0.0222	3.404e-33	-------?-	0	4.707	7	0.6957
X:91009114	c	g	0.3348	0.0881	-0.2972	0.0248	4.433e-33	?--0-?0?-	97.3	183.612	5	9.057e-38
5:1282414	a	g	0.6598	0.0144	0.2647	0.0221	5.232e-33	+++++++?+	0	5.487	7	0.6008
5:141703671	a	g	0.6887	0.0301	0.2644	0.0221	5.241e-33	+++++++?+	10.5	7.823	7	0.3485
X:91011564	a	c	0.668	0.0777	0.2934	0.0245	5.29e-33	?++++?0?+	97.2	176.35	5	3.22e-36
6:33534726	t	g	0.3983	0.0132	0.2309	0.0193	5.813e-33	+++++++++	33.1	11.957	8	0.1531
5:141709563	a	g	0.331	0.0307	-0.2526	0.0212	1.034e-32	-------?-	0	5.904	7	0.5511
5:141734908	c	g	0.6426	0.0233	-0.246	0.0207	1.094e-32	-------?-	32.9	10.432	7	0.1654
9:804603	a	c	0.5145	0.0075	0.2373	0.02	1.319e-32	+++++++?+	61.9	18.383	7	0.01036
9:808529	t	g	0.4927	0.0093	-0.2309	0.0194	1.367e-32	-------?-	48.5	13.587	7	0.05904
9:860158	a	g	0.7563	0.0076	0.3635	0.0306	1.533e-32	?++++++?+	18	7.321	6	0.2922
5:1279964	c	g	0.6139	0.0134	0.2544	0.0214	1.721e-32	+++++++?+	0	6.894	7	0.44
5:141736836	t	c	0.6404	0.0226	-0.2417	0.0204	2.402e-32	-------?-	27.2	9.619	7	0.2112
5:1280830	c	g	0.6489	0.0149	0.2626	0.0222	2.47e-32	+++++++?+	30.3	10.037	7	0.1865
9:876817	a	g	0.6868	0.0087	0.2553	0.0216	2.672e-32	+++++++?+	0	6.08	7	0.5305
5:141707225	a	g	0.309	0.031	-0.2564	0.0217	2.828e-32	-------?-	0	6.725	7	0.4581
5:141660565	t	c	0.6666	0.0194	0.2526	0.0214	3.896e-32	+++++++?+	2.4	7.172	7	0.4112
5:141660685	a	c	0.3338	0.0197	-0.2523	0.0214	4.466e-32	-------?-	4.4	7.318	7	0.3965
5:1279790	t	c	0.7607	0.0149	0.2897	0.0246	4.905e-32	+++++++?+	0	2.249	7	0.9448
5:141710499	a	g	0.5943	0.0306	0.2428	0.0206	4.985e-32	+++++++?+	0	6.313	7	0.5038
5:141661464	t	c	0.3341	0.0191	-0.2515	0.0214	5.511e-32	-------?-	0	6.427	7	0.4909
5:141706638	a	g	0.4664	0.0198	0.2355	0.02	5.745e-32	+++++++?+	31.2	10.18	7	0.1786
5:141660014	t	c	0.3337	0.0194	-0.253	0.0215	6.424e-32	-------?-	2.2	7.159	7	0.4125
5:141660436	a	g	0.3335	0.0194	-0.2516	0.0214	6.811e-32	-------?-	5.1	7.377	7	0.3907
5:1282319	a	c	0.6731	0.0122	0.2635	0.0224	7.207e-32	+++++++?+	1.4	7.102	7	0.4184
5:1284135	t	c	0.6764	0.0117	0.2626	0.0224	1.144e-31	+++++++?+	0	6.322	7	0.5027
9:866447	t	c	0.1868	0.0094	-0.3041	0.026	1.432e-31	-------?-	0	5.722	7	0.5726
5:141656320	a	g	0.6709	0.0201	0.2495	0.0214	1.721e-31	+++++++?+	0	6.046	7	0.5344
4:104023567	t	c	0.6238	0.0125	0.2365	0.0203	1.973e-31	+++++++?+	0	2.909	7	0.8933
5:141655171	a	g	0.6682	0.0211	0.2484	0.0213	2.278e-31	+++++++?+	0	4.947	7	0.6665
4:104120997	t	c	0.3835	0.0119	-0.2356	0.0203	4.501e-31	-------?-	0	2.918	7	0.8924
4:104121576	a	g	0.6166	0.012	0.2355	0.0203	4.679e-31	+++++++?+	0	2.915	7	0.8928
4:104020781	c	g	0.3762	0.0126	-0.2359	0.0204	5.435e-31	-------?-	0	2.747	7	0.9073
4:104061762	t	c	0.3765	0.012	-0.233	0.0201	6.317e-31	-------?-	0	2.157	7	0.9506
4:104066049	t	c	0.6238	0.012	0.2345	0.0203	6.617e-31	+++++++?+	0	2.305	7	0.9411
9:866217	a	g	0.1862	0.0098	-0.3041	0.0264	8.752e-31	-------?-	0	6.005	7	0.5392
4:104056210	t	g	0.3755	0.0124	-0.2351	0.0204	8.916e-31	-------?-	0	2.728	7	0.909
4:104129786	t	c	0.3832	0.0127	-0.234	0.0203	1.02e-30	-------?-	0	2.857	7	0.8979
4:104120041	t	c	0.6167	0.012	0.2354	0.0204	1.064e-30	+++++++?+	0	3.118	7	0.8739
5:141652781	t	g	0.6693	0.0199	0.2456	0.0213	1.074e-30	+++++++?+	0	4.837	7	0.6799
4:104030792	a	c	0.6247	0.0125	0.2345	0.0204	1.164e-30	+++++++?+	0	2.772	7	0.9052
4:104122146	a	c	0.3825	0.0113	-0.2351	0.0204	1.169e-30	-------?-	0	2.855	7	0.8981
4:104126421	a	t	0.6165	0.0123	0.235	0.0204	1.206e-30	+++++++?+	0	2.986	7	0.8863
4:104130189	a	g	0.3834	0.013	-0.2337	0.0203	1.244e-30	-------?-	0	2.935	7	0.891
4:104055748	a	g	0.374	0.0109	-0.2346	0.0204	1.248e-30	-------?-	0	2.646	7	0.9157
4:104086787	t	g	0.6238	0.012	0.2342	0.0204	1.253e-30	+++++++?+	0	2.407	7	0.9339
4:104128410	a	g	0.6169	0.0124	0.235	0.0204	1.27e-30	+++++++?+	0	3.06	7	0.8794
4:104079424	t	c	0.6237	0.012	0.2342	0.0204	1.306e-30	+++++++?+	0	2.434	7	0.932
4:104082349	t	c	0.6237	0.012	0.2341	0.0204	1.333e-30	+++++++?+	0	2.432	7	0.9321
5:141717363	a	g	0.625	0.0261	0.2351	0.0204	1.378e-30	+++++++?+	0	6.799	7	0.4501
4:104103509	a	c	0.3763	0.0119	-0.2341	0.0204	1.403e-30	-------?-	0	2.447	7	0.9311
5:141719110	t	c	0.6239	0.0263	0.2359	0.0205	1.441e-30	+++++++?+	0	6.076	7	0.5309
12:89054587	t	g	0.9662	0.0041	0.6761	0.0589	1.736e-30	+++++++?+	0	5.715	7	0.5734
4:104114394	t	c	0.3756	0.0123	-0.2339	0.0204	1.761e-30	-------?-	0	2.263	7	0.9438
4:104081106	c	g	0.3761	0.0121	-0.2336	0.0204	1.841e-30	-------?-	0	2.5	7	0.9271
4:104030589	t	c	0.6246	0.0124	0.2336	0.0204	1.858e-30	+++++++?+	0	2.896	7	0.8945
5:1277577	a	g	0.4681	0.0103	-0.2434	0.0212	1.881e-30	-------?-	0	6.701	7	0.4607
4:104095505	t	g	0.3762	0.012	-0.2335	0.0204	1.911e-30	-------?-	0	2.521	7	0.9255
5:141737196	t	c	0.348	0.0281	-0.2336	0.0204	2.017e-30	-------?-	0	5.809	7	0.5622
4:104086484	t	c	0.6237	0.012	0.2333	0.0204	2.157e-30	+++++++?+	0	2.452	7	0.9307
4:104037388	a	g	0.6255	0.0124	0.232	0.0203	2.181e-30	+++++++?+	0	2.999	7	0.8851
5:141686559	t	g	0.279	0.0177	-0.3242	0.0283	2.391e-30	?------?-	0	2.641	6	0.8524
4:104054686	a	g	0.3751	0.0126	-0.233	0.0204	2.525e-30	-------?-	0	2.659	7	0.9147
4:104083578	t	g	0.6254	0.0127	0.2334	0.0204	2.536e-30	+++++++?+	0	2.772	7	0.9053
4:104052963	c	g	0.375	0.0126	-0.2331	0.0204	2.562e-30	-------?-	0	2.625	7	0.9174
9:857846	a	g	0.8097	0.034	0.3888	0.034	3.094e-30	?++++++?+	45.7	11.055	6	0.08668
12:88741841	t	c	0.0942	0.0114	-0.534	0.0467	3.12e-30	?------?-	0	1.402	6	0.9658
4:104047504	a	g	0.622	0.0123	0.2357	0.0206	3.383e-30	+++++++?+	0	2.823	7	0.9009
4:104085153	a	g	0.3742	0.0122	-0.2324	0.0204	3.957e-30	-------?-	0	2.684	7	0.9126
5:141716436	t	c	0.6538	0.028	0.2388	0.0209	3.983e-30	+++++++?+	0	5.027	7	0.6567
4:104100987	t	c	0.6254	0.0126	0.2322	0.0204	4.468e-30	+++++++?+	0	2.577	7	0.9212
9:803481	t	c	0.5034	0.0068	-0.2254	0.0198	4.8e-30	-------?-	58.4	16.824	7	0.01856
4:104114742	a	c	0.3748	0.0127	-0.2319	0.0204	5.184e-30	-------?-	0	2.643	7	0.916
4:104114297	a	g	0.3748	0.0126	-0.2319	0.0204	5.212e-30	-------?-	0	2.642	7	0.916
5:141643554	t	c	0.7593	0.0174	0.272	0.0239	5.694e-30	+++++++?+	15.6	8.297	7	0.3071
5:1334729	t	c	0.883	0.0098	-0.3514	0.0309	5.719e-30	-------?-	0	3.584	7	0.8262
4:104023840	a	g	0.3768	0.0122	-0.2353	0.0207	6.583e-30	-------?-	0	2.67	7	0.9138
5:141666641	t	g	0.329	0.0208	-0.2458	0.0216	6.796e-30	-------?-	9.1	7.704	7	0.3594
9:807796	a	g	0.4851	0.0093	-0.2241	0.0197	7.344e-30	-------?-	52.6	14.766	7	0.03911
5:141718258	t	g	0.6541	0.028	0.2378	0.021	7.403e-30	+++++++?+	0	5.183	7	0.6377
12:88697027	t	c	0.2983	0.0209	-0.251	0.0221	8.372e-30	-------?-	6.9	7.515	7	0.3773
5:141719163	t	c	0.6535	0.028	0.2384	0.021	8.856e-30	+++++++?+	0	5.089	7	0.6491
9:821401	t	c	0.4895	0.01	-0.2845	0.0251	9.075e-30	?------?-	23.6	7.85	6	0.2493
9:852507	t	c	0.5445	0.0116	0.2223	0.0196	1.07e-29	+++++++?+	37.3	11.161	7	0.1318
9:844797	t	g	0.4408	0.0133	-0.2245	0.0198	1.102e-29	-------?-	49.9	13.97	7	0.05172
12:89069131	a	g	0.9631	0.004	0.6329	0.056	1.165e-29	+++++++?+	0	4.282	7	0.7468
4:104066890	a	t	0.6247	0.0123	0.2336	0.0207	1.217e-29	+++++++?+	0	2.669	7	0.9139
9:848066	a	t	0.459	0.0117	-0.2217	0.0196	1.287e-29	-------?-	37	11.113	7	0.1338
4:104062414	t	c	0.375	0.0119	-0.2335	0.0207	1.294e-29	-------?-	0	2.695	7	0.9118
12:89066426	a	g	0.9632	0.0041	0.6365	0.0565	1.726e-29	+++++++?+	0	4.278	7	0.7472
12:89066037	a	g	0.9632	0.0041	0.6365	0.0565	1.727e-29	+++++++?+	0	4.278	7	0.7473
6:33575009	a	g	0.7413	0.0114	-0.2538	0.0225	1.789e-29	-------?-	0	5.148	7	0.6419
6:33574950	a	c	0.2587	0.0114	0.2538	0.0225	1.923e-29	+++++++?+	0	5.12	7	0.6453
4:104073201	a	g	0.6255	0.0128	0.2339	0.0208	2.103e-29	+++++++?+	0	2.674	7	0.9134
9:804436	t	c	0.5035	0.007	-0.2233	0.0198	2.113e-29	-------?-	56	15.909	7	0.02596
4:104063071	t	c	0.623	0.0128	0.228	0.0203	2.133e-29	+++++++?+	0	1.575	7	0.9796
5:141648926	a	g	0.3048	0.0174	-0.2428	0.0216	2.209e-29	-------?-	19	8.638	7	0.2797
12:89058547	a	g	0.0363	0.0045	-0.6417	0.057	2.215e-29	-------?-	0	4.434	7	0.7286
5:141648844	a	t	0.3052	0.0174	-0.2427	0.0216	2.811e-29	-------?-	20.2	8.768	7	0.2698
12:89047318	t	g	0.0369	0.0041	-0.6347	0.0566	3.71e-29	-------?-	0	5.911	7	0.5501
4:104099110	a	g	0.6292	0.0119	0.2312	0.0206	3.823e-29	+++++++?+	0	2.455	7	0.9304
9:847265	a	g	0.4577	0.0129	-0.2221	0.0198	4.254e-29	-------?-	40.2	11.697	7	0.111
6:33580350	t	g	0.7361	0.0128	-0.2474	0.0221	4.342e-29	-------?-	0	6.373	7	0.497
9:803606	a	g	0.5035	0.007	-0.2252	0.0201	4.349e-29	-------?-	56	15.91	7	0.02595
9:847208	a	g	0.5425	0.0129	0.2221	0.0199	4.836e-29	+++++++?+	39.6	11.584	7	0.1151
12:89029824	t	c	0.0373	0.0043	-0.6284	0.0562	5.094e-29	-------?-	0	6.187	7	0.5181
12:89062426	a	c	0.0408	0.0052	-0.5965	0.0534	6.243e-29	-------?-	0	5.666	7	0.5792
9:850854	t	c	0.4709	0.0236	-0.2217	0.0199	6.877e-29	-------?-	44.2	12.554	7	0.08375
6:33603989	a	g	0.7331	0.0117	-0.2485	0.0223	7.052e-29	-------?-	21.9	8.958	7	0.2557
12:89051605	t	c	0.0373	0.0043	-0.6256	0.0562	7.854e-29	-------?-	0	6.365	7	0.4978
9:845667	t	c	0.4392	0.0124	-0.2233	0.02	7.857e-29	-------?-	51.2	14.339	7	0.04548
9:845447	a	t	0.5608	0.0124	0.2231	0.02	8.825e-29	+++++++?+	51.3	14.375	7	0.0449
12:89045399	t	g	0.9629	0.0043	0.6293	0.0565	8.859e-29	+++++++?+	0	6.346	7	0.5
5:141747409	c	g	0.3619	0.0172	0.2332	0.021	1.092e-28	+?+++++?+	27.9	8.32	6	0.2156
9:805760	a	g	0.5077	0.0057	-0.2763	0.0249	1.259e-28	?------?-	0	5.294	6	0.5067
5:141725231	t	c	0.6538	0.0276	0.2322	0.021	1.542e-28	+++++++?+	0	4.856	7	0.6775
6:33579216	a	g	0.2641	0.0134	0.2456	0.0222	1.594e-28	+++++++?+	0	6.146	7	0.5228
5:141720819	a	g	0.6623	0.0262	0.2344	0.0212	1.635e-28	+++++++?+	0	5.952	7	0.5454
9:806240	t	c	0.5058	0.0067	0.22	0.0199	1.931e-28	+++++++?+	54.5	15.385	7	0.03137
6:33586179	a	c	0.7376	0.0113	-0.2451	0.0222	2.105e-28	-------?-	0	6.638	7	0.4675
12:89037372	a	g	0.0418	0.0065	-0.5901	0.0534	2.149e-28	-------?-	5.6	7.419	7	0.3866
5:141645887	a	t	0.7032	0.0189	0.2464	0.0223	2.419e-28	+++++++?+	27	9.585	7	0.2134
9:856699	t	c	0.5408	0.0117	0.216	0.0196	2.461e-28	+++++++?+	31.3	10.19	7	0.1781
9:855091	a	g	0.5416	0.0118	0.216	0.0196	2.486e-28	+++++++?+	36.5	11.019	7	0.1378
5:141720546	a	g	0.3458	0.0284	-0.2348	0.0213	2.734e-28	-------?-	0	5.167	7	0.6396
5:141741847	a	g	0.3478	0.0275	-0.2314	0.021	3.022e-28	-------?-	0	5.895	7	0.5521
12:89027842	t	c	0.9583	0.0065	0.5913	0.0537	3.125e-28	+++++++?+	4	7.294	7	0.3989
9:863392	c	g	0.4752	0.0188	0.2207	0.0201	3.921e-28	+++++++?+	49.5	13.873	7	0.0535
9:846134	c	g	0.5605	0.0127	0.2213	0.0201	3.94e-28	+++++++?+	50.5	14.148	7	0.04862
22:40354981	t	g	0.5761	0.0269	0.2192	0.0199	3.968e-28	-+-++++?+	98.8	599.518	7	3.093e-125
12:89038800	t	c	0.0418	0.0065	-0.5877	0.0535	4.815e-28	-------?-	3.8	7.277	7	0.4006
5:1298782	t	c	0.486	0.0113	-0.2297	0.0209	5.326e-28	-------?-	43	12.279	7	0.09176
4:104166119	t	g	0.3771	0.0087	-0.2216	0.0202	6.247e-28	-------?-	0	3.139	7	0.8718
6:33596641	a	g	0.2621	0.0114	0.2435	0.0222	6.697e-28	+++++++?+	0	6.856	7	0.444
5:141731165	t	c	0.3494	0.0295	0.2935	0.0268	7.335e-28	?++++++?+	0	4.191	6	0.6509
6:33598284	t	c	0.7379	0.0115	-0.2434	0.0222	7.34e-28	-------?-	0	6.913	7	0.438
4:103999909	a	g	0.6219	0.0116	0.2224	0.0204	9.252e-28	+++++++?+	0	4.871	7	0.6757
9:806121	a	g	0.4965	0.007	-0.2198	0.0201	1.024e-27	-------?-	57.1	16.304	7	0.02248
9:802325	t	c	0.4834	0.009	-0.2193	0.0201	1.166e-27	-------?-	55.9	15.86	7	0.02643
4:104133376	t	g	0.376	0.01	-0.2233	0.0205	1.341e-27	-------?-	0	2.644	7	0.9158
4:104152375	a	g	0.374	0.0098	-0.2229	0.0205	1.678e-27	-------?-	0	2.769	7	0.9055
4:104140129	c	g	0.6239	0.0099	0.2227	0.0205	1.786e-27	+++++++?+	0	2.337	7	0.9389
4:104139996	t	c	0.3761	0.0099	-0.2227	0.0205	1.786e-27	-------?-	0	2.333	7	0.9392
5:1288547	t	c	0.7445	0.0115	0.2497	0.023	1.896e-27	+++++++?+	55.2	15.623	7	0.02879
4:104141533	c	g	0.6239	0.0099	0.2225	0.0205	2.002e-27	+++++++?+	0	2.322	7	0.9399
4:104150653	a	g	0.3761	0.0099	-0.2223	0.0205	2.057e-27	-------?-	0	2.397	7	0.9346
4:104149898	a	g	0.3761	0.0099	-0.2223	0.0205	2.059e-27	-------?-	0	2.397	7	0.9347
4:104137790	t	c	0.6238	0.01	0.2222	0.0205	2.115e-27	+++++++?+	0	2.625	7	0.9174
5:141714291	t	c	0.6485	0.0283	0.2244	0.0207	2.577e-27	+++++++?+	0	4.889	7	0.6736
9:870410	a	g	0.0734	0.0086	0.5354	0.0495	2.595e-27	?++++++?+	6.6	6.424	6	0.3774
5:141713588	t	c	0.3794	0.0249	-0.2244	0.0207	2.671e-27	-------?-	0	5.498	7	0.5994
12:89078733	t	c	0.0464	0.0081	-0.565	0.0522	2.683e-27	-------?-	0	1.066	7	0.9937
4:104169326	c	g	0.627	0.0088	0.2226	0.0206	2.907e-27	+++++++?+	0	1.887	7	0.9658
5:141713833	a	t	0.3506	0.0276	-0.224	0.0207	3.314e-27	-------?-	0	4.844	7	0.679
4:104143160	t	c	0.3761	0.0099	-0.2212	0.0205	3.445e-27	-------?-	0	2.58	7	0.921
X:91006376	a	g	0.7698	0.1214	0.239	0.0221	3.711e-27	-++++?+?+	96.8	185.072	6	2.838e-37
5:141713797	a	g	0.6494	0.0276	0.2237	0.0207	3.981e-27	+++++++?+	0	4.753	7	0.6901
9:863864	a	g	0.479	0.0124	0.2163	0.0201	4.145e-27	+++++++?+	49.1	13.754	7	0.05573
X:91014063	a	g	0.2308	0.1164	-0.2342	0.0217	4.593e-27	+----?-?-	96.5	172.306	6	1.458e-34
X:91007059	t	c	0.2318	0.1233	-0.2375	0.022	4.71e-27	+----?-?-	96.8	185.73	6	2.057e-37
4:104155004	a	g	0.3758	0.0096	-0.2213	0.0206	5.492e-27	-------?-	0	2.546	7	0.9236
X:91006379	t	c	0.2302	0.1214	-0.2382	0.0221	5.524e-27	+----?-?-	96.8	186.001	6	1.802e-37
X:91016187	a	g	0.769	0.1167	0.2354	0.0219	6.952e-27	-++++?+?+	96.6	178.74	6	6.283e-36
5:141721245	t	g	0.6143	0.0261	0.2177	0.0203	8.006e-27	+++++++?+	0	5.398	7	0.6116
X:91005212	t	c	0.7655	0.137	0.2422	0.0226	8.394e-27	-++++?+?+	97.2	211.063	6	8.359e-43
X:91016174	a	g	0.7691	0.1166	0.2347	0.0219	9.001e-27	-++++?+?+	96.6	179.051	6	5.398e-36
9:864950	t	c	0.8025	0.0105	0.2782	0.026	9.783e-27	+++++++?+	0	2.651	7	0.9153
15:56033847	a	g	0.4569	0.0134	-0.2084	0.0195	9.845e-27	-------?-	49.5	13.85	7	0.05391
15:56029378	t	c	0.5436	0.0129	0.2085	0.0195	1.074e-26	+++++++?+	55	15.569	7	0.02936
4:104163607	c	g	0.3746	0.0093	-0.2234	0.0209	1.087e-26	-------?-	0	2.296	7	0.9416
4:104163307	a	g	0.375	0.0092	-0.2234	0.0209	1.112e-26	-------?-	0	2.286	7	0.9423
6:33606523	t	c	0.738	0.0109	-0.2401	0.0225	1.122e-26	-------?-	14.1	8.147	7	0.3198
15:56029345	t	c	0.5436	0.0129	0.2082	0.0195	1.234e-26	+++++++?+	54.6	15.426	7	0.03091
5:141710741	t	c	0.6412	0.0324	0.2246	0.0211	1.401e-26	+++++++?+	0	2.613	7	0.9183
4:104165037	a	g	0.3752	0.0091	-0.2238	0.021	1.462e-26	-------?-	0	2.28	7	0.9427
4:104163098	t	c	0.3747	0.0091	-0.2226	0.0209	1.525e-26	-------?-	0	2.458	7	0.9302
12:89033751	c	g	0.9595	0.0048	0.582	0.0546	1.551e-26	+?+++++?+	0	3.979	6	0.6795
4:104168017	a	g	0.373	0.008	-0.2185	0.0205	1.676e-26	-------?-	0	2.811	7	0.9019
4:104150323	a	g	0.3757	0.0098	-0.2224	0.0209	1.69e-26	-------?-	0	2.422	7	0.9328
9:855645	c	g	0.4672	0.0185	-0.2133	0.0201	1.948e-26	-------?-	30.2	10.023	7	0.1873
5:141744512	a	g	0.6502	0.0235	-0.273	0.0257	2.072e-26	?------?-	0	2.746	6	0.84
5:141731393	a	g	0.3367	0.0254	0.2851	0.0268	2.25e-26	?++++++?+	0	0.841	6	0.9909
6:33606545	t	c	0.2619	0.0109	0.2391	0.0225	2.377e-26	+++++++?+	10.2	7.793	7	0.3512
17:36101926	a	g	0.5528	0.02	-0.2145	0.0202	2.722e-26	-------?-	0	5.312	7	0.6219
15:56028562	t	c	0.4563	0.0129	-0.207	0.0195	3.144e-26	-------?-	54.1	15.256	7	0.03285
4:104223778	t	c	0.6464	0.0072	0.2176	0.0205	3.385e-26	+++++++?+	0	1.976	7	0.9611
5:1291740	t	g	0.2477	0.0605	-0.2686	0.0254	4.075e-26	-------?-	10.6	7.833	7	0.3476
4:104154500	t	c	0.3755	0.0097	-0.2212	0.021	4.701e-26	-------?-	0	2.545	7	0.9237
15:56031240	t	c	0.4579	0.0133	-0.2032	0.0192	4.796e-26	-------?-	53.2	14.942	7	0.03676
9:811618	a	g	0.6506	0.011	0.2681	0.0254	5.086e-26	?++++++?+	30.4	8.62	6	0.1961
15:56034107	t	c	0.5451	0.0137	0.2055	0.0195	5.154e-26	+++++++?+	47.5	13.342	7	0.0642
15:56032519	a	g	0.4573	0.0132	-0.2062	0.0196	7.057e-26	-------?-	47.9	13.427	7	0.06237
4:104181878	t	c	0.3592	0.007	-0.2108	0.0201	9.017e-26	-------?-	0	1.59	7	0.979
15:56035682	a	t	0.4541	0.0139	-0.2042	0.0195	1.01e-25	-------?-	48	13.457	7	0.06173
15:56014736	t	c	0.5439	0.0126	0.2054	0.0196	1.011e-25	+++++++?+	56.6	16.142	7	0.02385
15:56035010	a	g	0.4547	0.0138	-0.2038	0.0195	1.22e-25	-------?-	47.4	13.307	7	0.06496
15:56036814	a	g	0.5465	0.0136	0.2041	0.0195	1.449e-25	+++++++?+	47.5	13.337	7	0.0643
15:56036068	a	g	0.5461	0.0139	0.204	0.0195	1.464e-25	+++++++?+	47.4	13.303	7	0.06507
15:56035735	a	g	0.5461	0.0138	0.2041	0.0196	1.647e-25	+++++++?+	48.1	13.489	7	0.06105
9:817981	c	g	0.6525	0.1042	0.3052	0.0292	1.663e-25	?++++++?+	66.1	17.689	6	0.007059
4:104171123	a	g	0.6414	0.0069	0.2186	0.021	1.797e-25	+++++++?+	0	1.126	7	0.9925
4:104178393	t	c	0.3592	0.007	-0.2137	0.0205	1.813e-25	-------?-	0	1.539	7	0.9809
4:104212980	c	g	0.6413	0.0069	0.2139	0.0205	1.852e-25	+++++++?+	0	1.643	7	0.9769
4:104177699	t	c	0.3631	0.0067	-0.214	0.0205	1.912e-25	-------?-	0	1.754	7	0.9722
4:104215332	a	g	0.3586	0.0069	-0.2137	0.0205	1.915e-25	-------?-	0	1.628	7	0.9775
4:104215137	a	t	0.3586	0.0069	-0.2138	0.0205	1.922e-25	-------?-	0	1.629	7	0.9775
4:104213114	a	t	0.6414	0.0069	0.2136	0.0205	2.123e-25	+++++++?+	0	1.616	7	0.978
4:104223071	a	g	0.3535	0.0075	-0.2148	0.0206	2.129e-25	-------?-	0	1.943	7	0.9629
9:861257	t	g	0.5661	0.0138	-0.2672	0.0257	2.173e-25	?------?-	45	10.915	6	0.09105
4:104220155	t	g	0.6435	0.007	0.2097	0.0202	2.374e-25	+++++++?+	0	1.492	7	0.9826
4:104216658	t	g	0.6435	0.0071	0.2097	0.0202	2.408e-25	+++++++?+	0	1.487	7	0.9828
4:104213866	t	g	0.3565	0.0071	-0.2095	0.0201	2.424e-25	-------?-	0	1.534	7	0.9811
4:104183894	t	c	0.3591	0.0071	-0.2131	0.0205	2.469e-25	-------?-	0	1.506	7	0.9821
4:104212233	a	t	0.3587	0.007	-0.2131	0.0205	2.528e-25	-------?-	0	1.532	7	0.9812
15:56035767	a	c	0.4555	0.0143	-0.2032	0.0195	2.54e-25	-------?-	46.7	13.136	7	0.06886
4:104157164	t	c	0.6273	0.0141	0.2141	0.0206	2.564e-25	+++++++?+	0	3.168	7	0.8691
9:852035	a	g	0.896	0.0144	0.3531	0.034	2.575e-25	+++++++?+	52.1	14.6	7	0.04149
15:56025412	t	c	0.5452	0.0134	0.2002	0.0193	2.594e-25	+++++++?+	56.4	16.064	7	0.02454
4:104214616	a	g	0.3565	0.0071	-0.2094	0.0201	2.657e-25	-------?-	0	1.509	7	0.982
4:104220394	a	c	0.3588	0.0068	-0.2131	0.0205	2.681e-25	-------?-	0	1.725	7	0.9735
17:36099840	t	c	0.4632	0.0179	-0.2062	0.0198	2.843e-25	-------?-	0	4.617	7	0.7066
9:853880	t	c	0.8961	0.0145	0.3516	0.0339	2.971e-25	+++++++?+	52.7	14.809	7	0.03853
17:36097775	a	g	0.4631	0.018	-0.211	0.0203	3.075e-25	-------?-	0	4.733	7	0.6925
4:104192580	a	g	0.6409	0.0071	0.2125	0.0205	3.351e-25	+++++++?+	0	1.475	7	0.9832
4:104192742	c	g	0.6409	0.0071	0.2125	0.0205	3.351e-25	+++++++?+	0	1.475	7	0.9832
15:56038707	a	g	0.4609	0.0176	-0.2063	0.0199	3.363e-25	-------?-	47.8	13.42	7	0.06251
4:104170892	a	c	0.6427	0.0075	0.2169	0.0209	3.397e-25	+++++++?+	0	1.202	7	0.9909
15:55997544	a	t	0.5396	0.0127	0.2031	0.0196	3.441e-25	+++++++?+	59.3	17.208	7	0.01611
4:103973961	a	c	0.6231	0.0127	0.2075	0.02	3.667e-25	+++++++?+	0	4.879	7	0.6748
4:104164302	a	g	0.6302	0.0102	0.2165	0.0209	3.701e-25	+++++++?+	0	2.408	7	0.9339
15:56016746	t	c	0.5457	0.0133	0.2028	0.0196	4.15e-25	+++++++?+	55.1	15.58	7	0.02924
17:36102381	a	g	0.5441	0.0173	0.207	0.02	4.531e-25	+++++++?+	0	5.392	7	0.6122
15:56019653	t	c	0.5458	0.0134	0.2032	0.0196	4.589e-25	+++++++?+	55	15.564	7	0.02942
6:33546825	t	c	0.4038	0.0218	0.2061	0.02	5.917e-25	+++++++?+	54.7	15.464	7	0.03049
9:862446	t	c	0.7117	0.012	0.3127	0.0303	6.308e-25	?++++++?+	0	5.604	6	0.469
9:809502	a	c	0.6569	0.0129	0.2172	0.0211	6.57e-25	+++++++?+	68.6	22.319	7	0.002238
17:36099952	a	t	0.4603	0.0181	-0.2059	0.02	6.646e-25	-------?-	0	6.345	7	0.5001
4:104217878	a	c	0.3597	0.0071	-0.2118	0.0206	7.577e-25	-------?-	0	1.814	7	0.9694
17:36104121	c	g	0.4436	0.0201	0.2094	0.0203	7.821e-25	+++++++?+	0	5.53	7	0.5956
17:36103565	a	g	0.4569	0.0178	-0.208	0.0202	8.112e-25	-------?-	0	6.057	7	0.5331
15:56038417	t	c	0.4532	0.0141	-0.203	0.0197	8.295e-25	-------?-	47.8	13.418	7	0.06255
15:56030543	a	g	0.4574	0.013	-0.201	0.0195	8.345e-25	-------?-	52.7	14.784	7	0.03887
4:103974122	a	g	0.3803	0.0115	-0.2094	0.0204	8.486e-25	-------?-	0	4.677	7	0.6994
4:104212156	t	c	0.6419	0.0068	0.2144	0.0209	1.084e-24	+++++++?+	0	1.511	7	0.9819
5:1283755	t	c	0.8015	0.0127	0.2731	0.0266	1.091e-24	++++-++?+	0	4.707	7	0.6957
15:56020315	t	c	0.4594	0.0133	-0.2004	0.0195	1.112e-24	-------?-	56.9	16.241	7	0.023
4:104130986	a	c	0.4926	0.0178	-0.202	0.0197	1.383e-24	-------?-	0	6.306	7	0.5045
5:1285974	a	c	0.6807	0.0096	0.2252	0.022	1.408e-24	+++++++?+	0	5.459	7	0.6041
9:846350	a	c	0.8977	0.0149	0.3546	0.0347	1.604e-24	+++++++?+	41.2	11.911	7	0.1035
15:56038555	a	g	0.547	0.014	0.2022	0.0198	1.769e-24	+++++++?+	45.7	12.888	7	0.07489
15:56031026	a	g	0.4413	0.0134	-0.2027	0.0199	1.985e-24	-------?-	51.8	14.523	7	0.04263
15:56039257	c	g	0.5475	0.0141	0.202	0.0198	2.004e-24	+++++++?+	46.2	13.007	7	0.07193
15:56035321	a	g	0.4532	0.0145	-0.2021	0.0198	2.044e-24	-------?-	47.3	13.29	7	0.06535
17:36102035	c	g	0.553	0.0195	-0.2096	0.0206	2.072e-24	-------?-	0	4.245	7	0.7512
4:103977700	t	c	0.624	0.0123	0.2082	0.0204	2.102e-24	+++++++?+	0	4.881	7	0.6745
4:104212938	a	g	0.335	0.0087	-0.2154	0.0211	2.351e-24	-------?-	0	2.477	7	0.9288
6:33544293	t	c	0.6026	0.0221	-0.2055	0.0202	2.539e-24	-------?-	63.6	19.224	7	0.007513
15:56034878	a	g	0.4558	0.0143	-0.202	0.0198	2.565e-24	-------?-	46.1	12.983	7	0.07252
17:36102833	a	g	0.5568	0.0183	-0.207	0.0203	2.644e-24	-------?-	0	3.804	7	0.8021
12:88361276	a	c	0.1091	0.0158	-0.3398	0.0334	2.712e-24	-------?-	0	4.725	7	0.6935
5:1297918	t	c	0.8487	0.0187	0.2952	0.029	2.748e-24	+++++++?+	37.7	11.228	7	0.129
4:104193614	a	g	0.3624	0.007	-0.2126	0.0209	2.954e-24	-------?-	0	1.729	7	0.9733
6:33543409	a	c	0.4029	0.0217	0.2041	0.0201	3.272e-24	+++++++?+	55.3	15.669	7	0.02831
17:36103149	a	g	0.5548	0.0201	-0.2087	0.0206	3.494e-24	-------?-	0	4.923	7	0.6693
4:104188753	t	c	0.3853	0.0138	-0.2061	0.0204	4.428e-24	-------?-	0	1.384	7	0.9861
17:36098040	a	g	0.4631	0.0188	-0.2049	0.0203	5.364e-24	-------?-	0	4.642	7	0.7036
4:104197424	a	g	0.3852	0.0139	-0.2056	0.0204	5.662e-24	-------?-	0	1.408	7	0.9853
9:805737	t	c	0.3633	0.0248	-0.2656	0.0263	6.027e-24	?------?-	2.2	6.137	6	0.408
9:805074	c	g	0.6443	0.0161	0.2105	0.0209	6.109e-24	+++++++?+	69.8	23.185	7	0.001582
4:103977938	a	t	0.6193	0.0118	0.2111	0.0209	6.295e-24	+++++++?+	0	4.71	7	0.6953
15:55987498	a	g	0.5433	0.0124	0.2006	0.0199	6.602e-24	+++++++?+	56.9	16.226	7	0.02313
4:104140848	a	c	0.4823	0.0135	0.2007	0.0199	7.436e-24	+++++++?+	36	10.929	7	0.1417
6:33549098	a	g	0.4108	0.023	0.2001	0.0199	7.487e-24	+++++++?+	58.8	17.003	7	0.01738
5:1296072	a	g	0.8552	0.014	0.2944	0.0293	7.883e-24	+++++++?+	48.2	13.524	7	0.06032
9:861243	c	g	0.5694	0.0175	-0.2653	0.0264	8.505e-24	?------?-	44.8	10.873	6	0.09238
15:56030756	t	c	0.5387	0.0141	0.1979	0.0197	1.216e-23	+++++++?+	40.5	11.761	7	0.1087
15:56006587	t	c	0.4514	0.014	-0.1997	0.0199	1.22e-23	-------?-	53.1	14.932	7	0.03689
12:88373570	t	c	0.0977	0.0149	-0.3453	0.0345	1.227e-23	-------?-	0	6.201	7	0.5164
4:104224433	t	g	0.3817	0.0131	-0.2075	0.0207	1.232e-23	-------?-	0	3.834	7	0.7987
9:825526	t	c	0.5698	0.0148	0.2058	0.0205	1.303e-23	+++++++?+	49.5	13.859	7	0.05374
4:103983974	a	g	0.3789	0.0111	-0.2071	0.0207	1.458e-23	-------?-	0	3.977	7	0.7824
9:818778	t	c	0.7961	0.0143	0.2528	0.0253	1.49e-23	+++++++?+	59.3	17.179	7	0.01628
17:36101586	a	c	0.5432	0.0176	0.2053	0.0205	1.516e-23	+?+++++?+	0	4.549	6	0.6028
12:88371266	a	t	0.9026	0.0148	0.345	0.0345	1.536e-23	+++++++?+	1.3	7.095	7	0.4191
15:55989939	t	c	0.4604	0.0124	-0.1988	0.0199	1.59e-23	-------?-	59.6	17.347	7	0.01529
9:813385	a	c	0.3502	0.0127	-0.2123	0.0213	1.649e-23	-------?-	69	22.608	7	0.001995
4:103987899	t	c	0.407	0.0132	-0.1998	0.02	1.778e-23	-------?-	0	6.576	7	0.4743
4:104179961	c	g	0.344	0.009	-0.209	0.0209	1.812e-23	-------?-	0	1.812	7	0.9695
12:88379520	a	t	0.9026	0.0147	0.3436	0.0344	1.813e-23	+++++++?+	5.2	7.386	7	0.3898
6:33526951	t	c	0.6228	0.0101	-0.1972	0.0198	1.893e-23	-------?-	36.6	11.034	7	0.1371
12:88382879	a	g	0.9028	0.0146	0.3436	0.0345	2.03e-23	+++++++?+	7.3	7.552	7	0.3737
5:1307648	a	g	0.8686	0.017	-0.3709	0.0372	2.135e-23	?------?-	0	4.337	6	0.6312
6:33548493	t	c	0.701	0.0166	0.2174	0.0218	2.159e-23	+++++++?+	47.3	13.279	7	0.0656
17:36101633	t	g	0.5581	0.0212	-0.21	0.0211	2.162e-23	-?-----?-	0	3.999	6	0.6768
9:846003	t	c	0.5521	0.0105	0.2529	0.0254	2.67e-23	?++++++?+	40.4	10.075	6	0.1215
4:103988899	t	g	0.5929	0.013	0.1995	0.0201	2.74e-23	+++++++?+	0	6.724	7	0.4582
12:88372363	a	g	0.0979	0.0145	-0.3445	0.0347	3.271e-23	-------?-	1.3	7.094	7	0.4192
15:56009954	a	g	0.5442	0.0137	0.1942	0.0196	3.508e-23	+++++++?+	59.3	17.191	7	0.0162
12:88380094	t	c	0.0977	0.0149	-0.3404	0.0343	3.627e-23	-------?-	0	6.977	7	0.4313
9:861506	a	c	0.5601	0.0086	-0.2541	0.0257	3.898e-23	?------?-	40.8	10.128	6	0.1194
12:88360545	a	g	0.0978	0.0145	-0.3426	0.0347	5.193e-23	-------?-	0	6.552	7	0.4769
5:1287505	t	c	0.8737	0.0106	0.3132	0.0318	6.774e-23	+++++++?+	57.8	16.595	7	0.02021
6:33547440	c	g	0.5895	0.0227	-0.1976	0.0201	7.344e-23	-------?-	55.2	15.627	7	0.02875
9:861482	a	g	0.4341	0.0137	0.2573	0.0262	8.157e-23	?++++++?+	33.7	9.047	6	0.171
4:104188480	t	c	0.3883	0.0135	-0.2037	0.0207	8.211e-23	-------?-	0	1.928	7	0.9637
5:1280028	a	g	0.8113	0.0157	0.2675	0.0273	1.001e-22	++++-++?+	0	5.686	7	0.5769
6:33550025	a	g	0.3938	0.0219	0.1963	0.02	1.06e-22	+++++++?+	61.1	17.986	7	0.01203
6:33605175	t	c	0.2536	0.0087	0.2754	0.0282	1.56e-22	?++++++?+	0	3.664	6	0.722
12:88356422	a	g	0.9034	0.0144	0.346	0.0354	1.64e-22	+++++++?+	6.6	7.494	7	0.3793
12:88666682	a	t	0.9593	0.0068	0.5343	0.0548	1.832e-22	+++++++?+	0	4	7	0.7798
17:36098987	a	g	0.3859	0.0127	-0.1986	0.0204	2.191e-22	-------?-	0	6.442	7	0.4892
12:88356996	t	g	0.097	0.0146	-0.3443	0.0354	2.216e-22	-------?-	0	6.732	7	0.4573
6:33552202	a	g	0.4239	0.0231	0.1947	0.02	2.626e-22	+++++++?+	53.9	15.168	7	0.03391
6:33531471	a	g	0.625	0.0104	-0.1954	0.0201	2.903e-22	-------?-	31	10.152	7	0.1801
7:1908727	a	g	0.6285	0.0164	-0.1965	0.0203	2.924e-22	-------?-	41.7	12.01	7	0.1002
6:33541719	a	g	0.4105	0.0227	0.1948	0.0201	3.287e-22	+++++++?+	53.9	15.181	7	0.03374
6:33606731	a	g	0.7526	0.0115	-0.2206	0.0228	4.009e-22	-------?-	0	6.967	7	0.4323
6:33607373	t	g	0.1873	0.0068	0.245	0.0253	4.248e-22	+++++++?+	0	4.027	7	0.7767
X:91007951	t	g	0.7453	0.1031	0.2688	0.0278	4.642e-22	?++++?+?+	95.3	105.336	5	3.959e-21
X:91009283	a	c	0.223	0.0725	-0.2737	0.0283	4.659e-22	?--+-?0?-	95.3	105.576	5	3.523e-21
X:91011963	a	g	0.2741	0.1168	-0.1952	0.0202	5.107e-22	+----?-?-	97.4	233.733	6	1.223e-47
9:858993	t	g	0.6236	0.0056	-0.2074	0.0215	5.899e-22	----+--?-	72.2	25.207	7	0.0006973
12:89070727	a	t	0.9616	0.0045	0.6767	0.0703	6.469e-22	?++++++?+	0	3.194	6	0.7841
X:91015570	t	c	0.2636	0.1031	-0.1928	0.02	6.754e-22	+----?+?-	97.2	216.145	6	6.903e-44
4:103954851	t	c	0.6745	0.0097	0.2034	0.0212	7.169e-22	+++++++?+	0	5.675	7	0.5782
6:33533625	a	g	0.2454	0.0192	-0.2159	0.0225	9.392e-22	-------?-	41.3	11.933	7	0.1028
15:55984439	a	c	0.5428	0.014	0.1879	0.0196	1.115e-21	+++++++?+	59.8	17.406	7	0.01496
5:141682933	t	c	0.174	0.0088	-0.2521	0.0264	1.149e-21	-------?-	25.9	9.45	7	0.2219
1:165865694	a	g	0.6973	0.017	-0.2035	0.0213	1.205e-21	-------?-	6	7.45	7	0.3835
15:55983787	a	g	0.5537	0.0169	0.1891	0.0198	1.266e-21	+++++++?+	65.1	20.079	7	0.005402
7:1899479	t	c	0.3755	0.0177	0.1935	0.0203	1.306e-21	+++++++?+	42.6	12.189	7	0.09451
12:88709032	a	c	0.8765	0.0174	0.2912	0.0305	1.382e-21	+++++++?+	0	6.022	7	0.5372
6:33519308	a	c	0.6289	0.0094	-0.1939	0.0203	1.383e-21	-------?-	30.2	10.031	7	0.1868
4:103944742	t	c	0.3267	0.0091	-0.2019	0.0212	1.421e-21	-------?-	0	5.793	7	0.5641
X:91014072	a	g	0.2808	0.1281	-0.194	0.0203	1.481e-21	+----?0?-	97.6	245.421	6	3.903e-50
12:88712906	t	c	0.1236	0.0175	-0.291	0.0305	1.492e-21	-------?-	0	6.124	7	0.5253
6:33536797	c	g	0.6241	0.0106	-0.1928	0.0202	1.534e-21	-------?-	29.6	9.94	7	0.192
12:88592098	a	t	0.0406	0.0065	-0.5209	0.0547	1.794e-21	-------?-	0	4.568	7	0.7125
4:103942790	a	g	0.3271	0.0088	-0.2021	0.0212	1.824e-21	-------?-	0	5.469	7	0.6029
6:33522910	t	g	0.6259	0.01	-0.1922	0.0202	1.832e-21	-------?-	32.1	10.314	7	0.1715
4:103942498	a	g	0.327	0.0088	-0.202	0.0212	1.902e-21	-------?-	0	5.478	7	0.6019
12:88708993	a	g	0.1237	0.0174	-0.2891	0.0304	1.903e-21	-------?-	0	6.371	7	0.4971
12:88710024	t	c	0.1235	0.0174	-0.2901	0.0305	1.951e-21	-------?-	0	6.032	7	0.536
9:879807	t	c	0.741	0.01	-0.2152	0.0226	1.966e-21	---+---?-	28.9	9.849	7	0.1973
6:33525680	t	c	0.6288	0.0098	-0.193	0.0203	2.004e-21	-------?-	31.3	10.183	7	0.1784
6:33517362	a	g	0.6244	0.0092	-0.1924	0.0202	2.023e-21	-------?-	36	10.943	7	0.1411
6:33532585	c	g	0.3807	0.0115	0.1921	0.0202	2.137e-21	+++++++?+	35.6	10.871	7	0.1444
17:36103872	c	g	0.617	0.0125	0.1957	0.0206	2.221e-21	+++++++?+	3.7	7.265	7	0.4018
7:1890764	a	g	0.6473	0.0158	-0.194	0.0204	2.369e-21	-------?-	56.7	16.164	7	0.02366
5:141682094	t	c	0.8315	0.0097	0.2515	0.0265	2.394e-21	+++++++?+	24.1	9.224	7	0.237
1:165862323	a	t	0.6968	0.0168	-0.202	0.0213	2.427e-21	-------?-	9.4	7.726	7	0.3573
6:33513607	a	g	0.6283	0.0092	-0.1924	0.0203	2.491e-21	-------?-	29.6	9.939	7	0.192
6:33537802	a	c	0.7528	0.0187	0.2127	0.0224	2.64e-21	+++++++?+	25.4	9.388	7	0.226
7:1894116	t	c	0.3537	0.0168	0.1919	0.0203	2.739e-21	+++++++?+	55.3	15.677	7	0.02824
4:103942165	t	c	0.6733	0.0089	0.1999	0.0211	2.771e-21	+++++++?+	0	5.445	7	0.6058
4:104109829	t	c	0.647	0.0232	0.2609	0.0276	2.79e-21	?++++++?+	0	2.005	6	0.9192
12:88708260	t	c	0.1235	0.0172	-0.2913	0.0308	2.818e-21	-------?-	0	5.865	7	0.5556
12:89030889	t	c	0.9577	0.0053	0.6467	0.0683	2.948e-21	?++++++?+	0	5.438	6	0.489
12:88677324	a	c	0.875	0.0168	0.296	0.0313	3.354e-21	+++++++?+	0	5.793	7	0.5641
12:88707288	a	g	0.8761	0.017	0.2905	0.0307	3.424e-21	+++++++?+	0	6.071	7	0.5315
5:141679758	t	c	0.8266	0.0089	0.2516	0.0266	3.478e-21	+++++++?+	30.8	10.118	7	0.182
7:1884630	c	g	0.6474	0.0167	-0.1908	0.0202	3.581e-21	-------?-	55.6	15.777	7	0.02724
6:33519708	t	g	0.6254	0.01	-0.1916	0.0203	3.631e-21	-------?-	29.9	9.986	7	0.1893
4:103936001	a	g	0.6777	0.009	0.2006	0.0212	3.732e-21	+++++++?+	0	5.285	7	0.6252
12:88707582	a	g	0.1235	0.0171	-0.2905	0.0308	3.792e-21	-------?-	0	5.911	7	0.5501
1:165871268	c	g	0.688	0.0157	-0.198	0.021	3.812e-21	-------?-	18.5	8.594	7	0.2832
12:88710269	a	g	0.1241	0.0171	-0.2905	0.0308	3.972e-21	-------?-	0	6.045	7	0.5345
12:89066693	a	g	0.9573	0.0056	0.6352	0.0673	4.034e-21	?++++++?+	0	5.068	6	0.5351
7:1887930	a	g	0.6469	0.0165	-0.1909	0.0203	4.179e-21	-------?-	56	15.894	7	0.0261
12:88705980	a	g	0.8761	0.017	0.2897	0.0307	4.324e-21	+++++++?+	0	6.086	7	0.5298
5:141689338	a	g	0.1695	0.0093	-0.2503	0.0266	4.328e-21	-------?-	25.1	9.351	7	0.2284
12:88706750	t	c	0.8759	0.0169	0.2897	0.0307	4.333e-21	+++++++?+	0	6.086	7	0.5298
12:88704686	a	g	0.876	0.017	0.2896	0.0307	4.424e-21	+++++++?+	0	6.085	7	0.5298
12:88418104	a	c	0.9138	0.0132	0.3469	0.0368	4.489e-21	+++++++?+	0	5.359	7	0.6162
12:88708578	t	c	0.1242	0.017	-0.2912	0.0309	4.536e-21	-------?-	0	5.965	7	0.5438
12:88712248	t	c	0.1238	0.0173	-0.2907	0.0309	4.538e-21	-------?-	0	6.227	7	0.5135
12:88704450	a	g	0.1239	0.0169	-0.2895	0.0307	4.555e-21	-------?-	0	6.07	7	0.5316
6:33526587	t	g	0.2469	0.0193	-0.2125	0.0226	4.646e-21	-------?-	17.9	8.531	7	0.2881
5:141719923	t	c	0.3291	0.0356	-0.2558	0.0272	4.654e-21	?------?-	0	4.502	6	0.609
12:88708546	a	t	0.1242	0.017	-0.291	0.0309	4.737e-21	-------?-	0	5.942	7	0.5465
17:36096300	a	g	0.5686	0.0142	0.1909	0.0203	4.821e-21	+++++++?+	0	5.741	7	0.5703
7:1895666	t	g	0.3518	0.0162	0.1936	0.0206	4.974e-21	+++++++?+	57.1	16.33	7	0.02227
12:88704909	c	g	0.1239	0.0169	-0.2891	0.0307	5.158e-21	-------?-	0	6.071	7	0.5315
4:103900090	a	t	0.6974	0.008	0.2039	0.0217	5.174e-21	+++++++?+	1.9	7.134	7	0.4151
5:141686067	a	g	0.8263	0.0089	0.2461	0.0262	5.185e-21	+++++++?+	30.6	10.092	7	0.1834
12:88707968	t	c	0.8761	0.017	0.2891	0.0307	5.222e-21	+++++++?+	0	6.071	7	0.5314
17:36101156	t	c	0.6154	0.0133	0.1914	0.0204	5.644e-21	+++++++?+	0	6.964	7	0.4327
5:141719922	a	g	0.3297	0.0355	-0.2568	0.0273	5.648e-21	?------?-	0	4.394	6	0.6235
7:1889521	a	g	0.6481	0.0164	-0.1927	0.0205	5.721e-21	-------?-	56.4	16.069	7	0.0245
4:104242364	t	c	0.4121	0.007	-0.1857	0.0198	5.845e-21	-------?-	0	1.988	7	0.9605
4:103936648	t	c	0.3247	0.0095	-0.1988	0.0212	6.009e-21	-------?-	0	5.291	7	0.6246
4:103939433	t	c	0.6757	0.0097	0.199	0.0212	6.094e-21	+++++++?+	0	5.431	7	0.6075
12:88418445	c	g	0.9135	0.0129	0.3488	0.0372	6.175e-21	+++++++?+	0	5.523	7	0.5964
17:36100767	a	g	0.6156	0.0132	0.1921	0.0205	6.315e-21	+++++++?+	0	6.415	7	0.4922
1:165869690	a	t	0.6993	0.0174	-0.1983	0.0211	6.603e-21	-------?-	24.7	9.3	7	0.2318
1:165873322	a	g	0.6953	0.0168	-0.1974	0.0211	6.756e-21	-------?-	17.5	8.49	7	0.2914
12:88702484	c	g	0.124	0.0169	-0.2881	0.0307	6.938e-21	-------?-	0	6.076	7	0.5309
12:88703272	t	c	0.124	0.0169	-0.288	0.0307	7.145e-21	-------?-	0	6.076	7	0.5309
12:88703030	a	g	0.124	0.0169	-0.288	0.0307	7.147e-21	-------?-	0	6.076	7	0.5309
7:1894022	a	t	0.3519	0.0163	0.1924	0.0205	7.419e-21	+++++++?+	54.8	15.496	7	0.03014
1:165883303	c	g	0.6946	0.0172	-0.1974	0.0211	7.425e-21	-------?-	25.4	9.388	7	0.226
7:1888185	a	g	0.35	0.0209	0.2389	0.0255	7.522e-21	?++++++?+	21.2	7.613	6	0.2679
12:88702589	t	c	0.876	0.0169	0.2877	0.0307	7.794e-21	+++++++?+	0	6.078	7	0.5307
6:33537546	a	g	0.5855	0.0109	-0.1903	0.0203	7.85e-21	-------?-	62.4	18.622	7	0.009459
7:1903100	t	c	0.6368	0.016	-0.1925	0.0206	7.888e-21	-------?-	41.1	11.884	7	0.1044
12:88708489	a	t	0.876	0.0169	0.2898	0.031	7.94e-21	+++++++?+	0	5.948	7	0.5459
7:1893311	c	g	0.3542	0.0163	0.1912	0.0204	8.287e-21	+++++++?+	53.8	15.136	7	0.0343
1:165873392	t	c	0.3047	0.0169	0.1975	0.0211	8.405e-21	+++++++?+	17.1	8.443	7	0.2951
7:1895629	c	g	0.6087	0.0186	-0.1883	0.0201	8.593e-21	-------?-	57.3	16.402	7	0.02169
4:104238003	t	g	0.4028	0.0073	-0.1875	0.0201	8.999e-21	-------?-	0	0.927	7	0.9959
7:1909865	a	g	0.5977	0.015	-0.1841	0.0197	9.181e-21	-------?-	42.7	12.221	7	0.09352
12:88700083	a	c	0.8761	0.0169	0.2871	0.0307	9.282e-21	+++++++?+	0	6.099	7	0.5283
12:88700470	a	t	0.8761	0.0169	0.2871	0.0307	9.557e-21	+++++++?+	0	6.083	7	0.5301
12:88699967	a	t	0.8761	0.0169	0.2871	0.0307	9.558e-21	+++++++?+	0	6.083	7	0.5301
4:104242990	a	g	0.4121	0.007	-0.1877	0.0201	9.612e-21	-------?-	0	1.617	7	0.978
5:1349864	a	g	0.9601	0.0036	-0.4757	0.0509	9.804e-21	-------?-	0	6.636	7	0.4677
12:88687227	c	g	0.1233	0.0173	-0.2837	0.0304	9.808e-21	-------?-	0	6.124	7	0.5254
12:88686397	a	g	0.1233	0.0173	-0.2837	0.0304	9.827e-21	-------?-	0	6.122	7	0.5255
1:165870071	a	c	0.3005	0.0174	0.1978	0.0212	9.872e-21	+++++++?+	25.2	9.355	7	0.2282
4:104225289	t	c	0.6071	0.0081	0.192	0.0206	1.017e-20	+++++++?+	0	1.06	7	0.9938
1:165869367	t	c	0.3017	0.0173	0.1985	0.0213	1.029e-20	+++++++?+	17.5	8.49	7	0.2914
12:88669381	c	g	0.8756	0.0173	0.2876	0.0308	1.049e-20	+++++++?+	0	5.975	7	0.5427
7:1887362	a	g	0.6465	0.0161	-0.1906	0.0204	1.073e-20	-------?-	55.5	15.716	7	0.02785
12:88685549	t	c	0.1234	0.0173	-0.2834	0.0304	1.074e-20	-------?-	0	6.062	7	0.5325
12:88684876	a	g	0.8766	0.0173	0.2834	0.0304	1.074e-20	+++++++?+	0	6.062	7	0.5325
7:1912057	a	g	0.6234	0.0135	-0.1898	0.0204	1.107e-20	-------?-	29.7	9.956	7	0.1911
12:89153325	a	g	0.9459	0.0099	0.4689	0.0503	1.165e-20	+++++++?+	0	2.892	7	0.8948
4:103933368	t	c	0.3244	0.0096	-0.1982	0.0213	1.18e-20	-------?-	0	5.126	7	0.6446
12:88670634	t	c	0.8755	0.0174	0.2871	0.0308	1.192e-20	+++++++?+	0	6.016	7	0.5379
12:88698641	t	g	0.1239	0.0169	-0.2862	0.0307	1.197e-20	-------?-	0	6.093	7	0.529
7:1896413	a	g	0.3975	0.0193	0.1871	0.0201	1.218e-20	+++++++?+	56.2	15.97	7	0.02539
4:104238721	a	t	0.603	0.0076	0.1872	0.0201	1.219e-20	+++++++?+	0	1.293	7	0.9886
4:104239201	a	g	0.3971	0.0074	-0.1871	0.0201	1.247e-20	-------?-	0	1.269	7	0.9893
12:88697358	c	g	0.8761	0.0169	0.286	0.0307	1.297e-20	+++++++?+	0	5.77	7	0.5669
1:165864687	a	t	0.6967	0.0169	-0.2004	0.0215	1.32e-20	-------?-	6.7	7.501	7	0.3786
12:88698852	a	t	0.1239	0.0169	-0.2859	0.0307	1.325e-20	-------?-	0	6.097	7	0.5284
12:88689843	c	g	0.8762	0.0168	0.2865	0.0308	1.334e-20	+++++++?+	0	5.93	7	0.548
12:88689826	t	c	0.8761	0.0168	0.2865	0.0308	1.334e-20	+++++++?+	0	5.93	7	0.548
6:33588610	a	g	0.6686	0.0074	-0.1932	0.0208	1.338e-20	-------?-	0	3.264	7	0.8596
5:141687732	a	g	0.8315	0.0095	0.2477	0.0266	1.338e-20	+++++++?+	22.7	9.054	7	0.2488
12:88689138	a	g	0.124	0.0169	-0.2857	0.0307	1.372e-20	-------?-	0	6.123	7	0.5255
4:103933567	t	g	0.3246	0.0096	-0.1978	0.0213	1.375e-20	-------?-	0	5.154	7	0.6411
7:1904709	t	c	0.6358	0.0156	-0.1911	0.0205	1.38e-20	-------?-	46.2	13.001	7	0.07208
12:88694174	a	c	0.876	0.0169	0.2856	0.0307	1.393e-20	+++++++?+	0	6.107	7	0.5273
12:88416686	t	c	0.9131	0.0129	0.3432	0.0369	1.402e-20	+++++++?+	0	5.177	7	0.6384
12:88692560	t	c	0.876	0.0169	0.2855	0.0307	1.429e-20	+++++++?+	0	6.096	7	0.5286
12:88691589	t	c	0.124	0.0169	-0.2855	0.0307	1.432e-20	-------?-	0	6.095	7	0.5287
12:88692120	t	g	0.124	0.0169	-0.2855	0.0307	1.432e-20	-------?-	0	6.095	7	0.5287
12:88693728	a	g	0.124	0.0169	-0.2855	0.0307	1.433e-20	-------?-	0	6.093	7	0.529
12:88694387	t	c	0.8759	0.017	0.2855	0.0307	1.434e-20	+++++++?+	0	6.091	7	0.5291
12:88693936	a	g	0.876	0.0169	0.2855	0.0307	1.435e-20	+++++++?+	0	6.091	7	0.5291
1:165874028	a	g	0.6951	0.0169	-0.1979	0.0213	1.497e-20	-------?-	18.4	8.579	7	0.2843
12:88664574	t	g	0.1245	0.0174	-0.2862	0.0308	1.503e-20	-------?-	0	5.884	7	0.5534
1:165875972	a	g	0.6953	0.017	-0.1979	0.0213	1.516e-20	-------?-	16.6	8.395	7	0.299
12:88692963	a	c	0.876	0.0169	0.2852	0.0307	1.573e-20	+++++++?+	0	6.097	7	0.5284
7:1890925	t	c	0.6478	0.0155	-0.1908	0.0205	1.601e-20	-------?-	56.1	15.936	7	0.0257
7:1886725	a	t	0.6482	0.0165	-0.1906	0.0205	1.624e-20	-------?-	55.7	15.784	7	0.02717
4:104241267	a	g	0.6034	0.0073	0.1866	0.0201	1.663e-20	+++++++?+	0	1.312	7	0.9881
12:88695724	a	t	0.876	0.0169	0.285	0.0307	1.666e-20	+++++++?+	0	6.1	7	0.5281
12:88695774	t	c	0.876	0.0169	0.285	0.0307	1.666e-20	+++++++?+	0	6.1	7	0.5281
12:88696937	a	g	0.124	0.0169	-0.285	0.0307	1.668e-20	-------?-	0	6.098	7	0.5283
7:1895641	t	c	0.6191	0.0177	-0.1861	0.0201	1.703e-20	-------?-	61.4	18.136	7	0.01137
7:1894884	a	g	0.6463	0.0163	-0.1903	0.0205	1.728e-20	-------?-	55	15.554	7	0.02952
4:104241205	a	g	0.6034	0.0075	0.1864	0.0201	1.757e-20	+++++++?+	0	1.31	7	0.9882
12:88695985	t	g	0.876	0.0168	0.284	0.0306	1.778e-20	+++++++?+	0	6.296	7	0.5057
4:104246093	c	g	0.6035	0.0074	0.1865	0.0201	1.783e-20	+++++++?+	0	1.194	7	0.9911
4:103926727	a	g	0.3245	0.0096	-0.1962	0.0212	1.841e-20	-------?-	0	4.927	7	0.6688
5:1307647	t	c	0.1378	0.0231	0.3531	0.0381	1.961e-20	?++++++?+	0	4.577	6	0.599
12:88671531	a	g	0.8775	0.0171	0.2863	0.0309	2.096e-20	+++++++?+	0	5.676	7	0.578
7:1878860	t	c	0.6194	0.0188	-0.1842	0.0199	2.234e-20	-------?-	59.4	17.257	7	0.01581
4:103928047	a	g	0.3243	0.0098	-0.1956	0.0212	2.311e-20	-------?-	0	4.938	7	0.6675
5:1311198	t	c	0.1717	0.0145	-0.2455	0.0266	2.314e-20	-------?-	3.6	7.262	7	0.4022
9:862257	t	c	0.5891	0.0291	-0.252	0.0273	2.397e-20	?------?-	36.3	9.414	6	0.1516
7:1882470	t	c	0.6474	0.0164	-0.189	0.0205	2.438e-20	-------?-	54.7	15.452	7	0.03062
9:804847	c	g	0.6119	0.0118	0.1857	0.0201	2.478e-20	+++++++?+	65.2	20.134	7	0.005287
7:1899935	t	c	0.6453	0.0251	-0.2386	0.0258	2.522e-20	?------?-	0	5.222	6	0.5156
12:88699798	a	t	0.8769	0.0177	0.2834	0.0307	2.583e-20	+++++++?+	0	6.335	7	0.5012
6:33536458	c	g	0.7522	0.0188	0.2116	0.0229	2.646e-20	+++++++?+	25.1	9.351	7	0.2284
9:802669	t	c	0.7505	0.0123	0.2164	0.0234	2.691e-20	+++++++?+	49.3	13.816	7	0.05456
12:88675726	t	c	0.1241	0.0175	-0.2882	0.0313	2.897e-20	-------?-	0	6.253	7	0.5106
6:33527243	a	g	0.7506	0.019	0.2107	0.0229	2.989e-20	+++++++?+	18	8.532	7	0.288
6:33527234	t	g	0.7506	0.019	0.2107	0.0229	2.989e-20	+++++++?+	18	8.532	7	0.288
12:88391019	a	g	0.0616	0.0082	-0.3955	0.0429	3.02e-20	-------?-	1.1	7.075	7	0.4211
9:825543	a	g	0.4154	0.0161	-0.2344	0.0254	3.058e-20	?------?-	17.1	7.239	6	0.2993
6:33535739	a	g	0.2484	0.0188	-0.2112	0.0229	3.07e-20	-------?-	26	9.455	7	0.2216
6:33519751	t	c	0.2461	0.0185	-0.2077	0.0225	3.074e-20	-------?-	11.1	7.87	7	0.3442
4:103930245	a	g	0.6758	0.0095	0.1994	0.0216	3.091e-20	+++++++?+	0	4.439	7	0.728
6:33525598	a	t	0.2494	0.019	-0.2106	0.0229	3.097e-20	-------?-	18.1	8.55	7	0.2866
6:33525559	a	g	0.2494	0.019	-0.2106	0.0229	3.097e-20	-------?-	18.1	8.55	7	0.2866
5:1348352	a	g	0.8904	0.0099	-0.3673	0.0399	3.104e-20	?------?-	0	3.958	6	0.6824
12:88414188	a	g	0.0874	0.0135	-0.3334	0.0362	3.123e-20	-------?-	0	5.661	7	0.5799
6:33526060	a	g	0.2494	0.019	-0.2106	0.0229	3.126e-20	-------?-	18.2	8.563	7	0.2856
6:33538865	a	g	0.2492	0.0191	-0.2145	0.0233	3.229e-20	-------?-	18	8.536	7	0.2877
6:33536168	a	g	0.2479	0.0188	-0.211	0.0229	3.346e-20	-------?-	25.8	9.437	7	0.2228
6:33527176	t	c	0.2494	0.019	-0.2104	0.0229	3.353e-20	-------?-	18.4	8.579	7	0.2843
6:33527897	a	g	0.2494	0.019	-0.2104	0.0229	3.362e-20	-------?-	18.4	8.581	7	0.2842
7:1895755	a	c	0.6179	0.0173	-0.1852	0.0201	3.481e-20	-------?-	60.3	17.634	7	0.01373
1:165876578	t	c	0.3056	0.0169	0.1969	0.0214	3.529e-20	+++++++?+	25.5	9.402	7	0.2251
6:33524760	t	c	0.7543	0.0183	0.2073	0.0225	3.554e-20	+++++++?+	11.1	7.872	7	0.344
6:33533866	a	g	0.2478	0.0188	-0.2109	0.0229	3.554e-20	-------?-	26	9.459	7	0.2214
6:33534505	c	g	0.7522	0.0189	0.2109	0.0229	3.56e-20	+++++++?+	26	9.46	7	0.2213
6:33534713	t	g	0.7522	0.0189	0.2109	0.0229	3.563e-20	+++++++?+	26	9.46	7	0.2213
12:88957352	a	c	0.0145	0.0037	-0.8813	0.0958	3.588e-20	-------?-	0	6.515	7	0.481
12:89048961	a	g	0.9787	0.0029	0.6732	0.0732	3.613e-20	+++++++?+	0	4.053	7	0.7737
17:56749941	t	c	0.6736	0.0183	0.1913	0.0208	3.699e-20	+++++++?+	46.3	13.046	7	0.07101
12:88349393	a	g	0.9181	0.0116	0.3463	0.0377	3.895e-20	+++++++?+	0	5.825	7	0.5603
7:1885144	t	g	0.3135	0.0508	0.2561	0.0279	3.903e-20	?++++++?+	45.4	10.984	6	0.08887
X:91014741	a	t	0.6902	0.0956	0.2605	0.0283	3.937e-20	?++-+?-?+	96	123.872	5	4.745e-25
6:33524657	a	g	0.2475	0.0178	-0.2083	0.0227	3.954e-20	-------?-	10	7.78	7	0.3524
5:141684531	a	c	0.168	0.0097	-0.2479	0.027	3.971e-20	-------?-	16.8	8.412	7	0.2977
9:804793	t	c	0.6124	0.0119	0.1846	0.0201	4.258e-20	+++++++?+	65.4	20.232	7	0.005089
6:33526196	t	c	0.7512	0.019	0.2097	0.0228	4.429e-20	+++++++?+	14.1	8.147	7	0.3198
7:1892565	t	c	0.3537	0.016	0.1899	0.0207	4.593e-20	+++++++?+	56.7	16.16	7	0.02369
7:1888094	a	g	0.6473	0.0158	-0.1899	0.0207	4.693e-20	-------?-	55.7	15.817	7	0.02684
12:88414536	a	c	0.9125	0.013	0.337	0.0368	4.734e-20	+++++++?+	0	5.565	7	0.5914
5:1342714	a	c	0.5698	0.0104	-0.1782	0.0194	5.082e-20	-------?-	56.8	16.197	7	0.02337
9:805427	t	g	0.3874	0.0118	-0.184	0.0201	5.452e-20	-------?-	65.2	20.137	7	0.005281
17:56805543	t	g	0.3249	0.0201	-0.189	0.0206	5.486e-20	-------?-	40.5	11.765	7	0.1086
12:88688224	a	g	0.8765	0.0168	0.2837	0.031	5.514e-20	+++++++?+	0	6.047	7	0.5343
9:804924	a	g	0.6117	0.0115	0.1838	0.0201	5.574e-20	+++++++?+	63	18.919	7	0.008444
9:803158	a	c	0.2285	0.0198	-0.2167	0.0237	5.59e-20	-------?-	63.3	19.093	7	0.007902
5:1289975	a	c	0.8432	0.0165	0.3374	0.0369	5.602e-20	?++++++?+	34.1	9.1	6	0.168
9:802801	a	g	0.2282	0.0193	-0.2155	0.0235	5.655e-20	-------?-	62.7	18.783	7	0.008894
15:55974954	t	c	0.5582	0.0111	0.182	0.0199	5.72e-20	+++++++?+	40	11.675	7	0.1118
7:1907009	a	g	0.6285	0.0192	-0.2346	0.0257	5.847e-20	?------?-	0	5.486	6	0.4832
9:804886	a	g	0.3863	0.0116	-0.1837	0.0201	6.205e-20	-------?-	65.3	20.147	7	0.005262
7:1886937	t	c	0.6476	0.016	-0.1894	0.0207	6.308e-20	-------?-	54.8	15.481	7	0.0303
6:33520747	a	t	0.7568	0.0174	0.2099	0.023	6.308e-20	+++++++?+	9.9	7.769	7	0.3534
6:33527348	a	g	0.25	0.0191	-0.2099	0.023	6.474e-20	-------?-	18.8	8.617	7	0.2813
6:33535786	t	c	0.7528	0.0187	0.2094	0.0229	6.555e-20	+++++++?+	23.6	9.16	7	0.2414
7:1886865	a	c	0.648	0.0159	-0.1893	0.0207	6.738e-20	-------?-	54.6	15.42	7	0.03098
7:1881369	t	c	0.6187	0.0181	-0.1831	0.0201	6.913e-20	-------?-	59.8	17.413	7	0.01492
17:56839689	a	g	0.6751	0.0199	0.1893	0.0207	6.952e-20	+++++++?+	36.6	11.034	7	0.1372
12:88408479	t	g	0.9118	0.0133	0.3312	0.0363	7.029e-20	+++++++?+	0	6.546	7	0.4777
7:1886872	t	g	0.352	0.0159	0.1892	0.0207	7.135e-20	+++++++?+	54.6	15.421	7	0.03097
6:33520550	a	t	0.2432	0.0196	-0.2111	0.0231	7.237e-20	-------?-	18.6	8.598	7	0.2828
9:896454	t	c	0.9615	0.0072	-0.5077	0.0556	7.292e-20	-------?-	53	14.901	7	0.0373
7:1977906	a	g	0.6149	0.025	-0.2323	0.0255	7.382e-20	?------?-	0	5.055	6	0.5368
6:33521097	a	g	0.2431	0.0175	-0.2096	0.023	7.428e-20	-------?-	9.3	7.718	7	0.3581
4:104263130	a	g	0.5982	0.007	0.1803	0.0198	7.596e-20	+++++++?+	0	1.494	7	0.9825
17:56843070	t	c	0.6753	0.0199	0.1891	0.0207	7.679e-20	+++++++?+	36.4	11.007	7	0.1383
4:104234786	t	c	0.4126	0.0088	-0.1835	0.0201	7.943e-20	-------?-	0	1.903	7	0.965
12:88410685	t	c	0.0882	0.0133	-0.3312	0.0363	7.969e-20	-------?-	0	6.09	7	0.5293
6:33528103	t	c	0.2495	0.019	-0.2092	0.023	7.994e-20	-------?-	15.4	8.278	7	0.3087
5:1299392	a	g	0.858	0.0089	-0.331	0.0363	8.001e-20	?------?-	28.2	8.359	6	0.213
6:33528194	c	g	0.2495	0.019	-0.2092	0.023	8.001e-20	-------?-	15.4	8.279	7	0.3087
12:88405822	a	c	0.0881	0.0133	-0.3325	0.0365	8.012e-20	-------?-	0	6.187	7	0.5181
4:104233989	t	c	0.4268	0.0085	-0.1841	0.0202	8.258e-20	-------?-	0	2.849	7	0.8986
6:33516849	a	g	0.755	0.0183	0.2057	0.0226	8.426e-20	+++++++?+	3.8	7.276	7	0.4007
6:33534010	t	c	0.7524	0.0188	0.2099	0.023	8.569e-20	+++++++?+	24	9.211	7	0.2378
9:805815	a	g	0.6128	0.0118	0.1824	0.02	8.709e-20	+++++++?+	66.1	20.663	7	0.004302
6:33522753	a	c	0.245	0.0185	-0.2132	0.0234	8.79e-20	-------?-	21.5	8.923	7	0.2583
4:103880711	c	g	0.6743	0.0105	0.1932	0.0212	8.824e-20	+++++++?+	0	4.854	7	0.6778
17:56698827	a	g	0.6753	0.0197	0.189	0.0208	8.838e-20	+++++++?+	41.9	12.044	7	0.09913
6:33520221	a	c	0.245	0.0184	-0.2061	0.0226	8.906e-20	-------?-	7.9	7.603	7	0.3689
4:104161315	t	c	0.3724	0.0092	-0.23	0.0253	8.962e-20	?------?-	0	2.072	6	0.913
6:33519231	t	g	0.2455	0.0185	-0.2059	0.0226	8.983e-20	-------?-	8.4	7.64	7	0.3654
17:56736785	a	c	0.3246	0.0198	-0.1889	0.0208	9.034e-20	-------?-	40.3	11.728	7	0.1099
12:88405808	a	g	0.0881	0.0133	-0.3321	0.0365	9.035e-20	-------?-	0	6.164	7	0.5208
4:104333731	t	c	0.4029	0.0077	-0.1833	0.0202	9.536e-20	-------?-	0	1.263	7	0.9894
6:33528739	t	g	0.7526	0.0189	0.2093	0.023	9.741e-20	+++++++?+	24.1	9.226	7	0.2368
17:56687481	t	c	0.6755	0.0196	0.1888	0.0208	9.843e-20	+++++++?+	42.2	12.115	7	0.09683
9:811972	t	c	0.6415	0.0114	0.191	0.021	1.011e-19	+++++++?+	64	19.466	7	0.006847
12:88378879	a	t	0.9111	0.0132	0.3263	0.0359	1.018e-19	+++++++?+	0.6	7.041	7	0.4247
12:88378489	a	g	0.912	0.0134	0.3251	0.0358	1.026e-19	+++++++?+	10.2	7.798	7	0.3507
15:55973138	t	g	0.5539	0.0112	0.1807	0.0199	1.026e-19	+++++++?+	46.7	13.133	7	0.06894
12:88378627	a	c	0.0889	0.0132	-0.3261	0.0359	1.042e-19	-------?-	1.2	7.083	7	0.4203
12:89049195	a	c	0.9527	0.0064	0.6004	0.0661	1.082e-19	?++++++?+	4.6	6.287	6	0.3918
17:56831887	t	c	0.3245	0.02	-0.1896	0.0209	1.091e-19	-------?-	39	11.474	7	0.1192
4:104284924	t	c	0.3952	0.0073	-0.183	0.0202	1.102e-19	-------?-	0	0.976	7	0.9952
9:807095	t	g	0.6255	0.01	0.1863	0.0205	1.124e-19	+++++++?+	64.2	19.579	7	0.006554
17:56695008	a	c	0.6754	0.0197	0.1885	0.0208	1.133e-19	+++++++?+	42.5	12.184	7	0.09468
6:33523611	t	c	0.2393	0.0222	-0.2096	0.0231	1.137e-19	-------?-	27.7	9.688	7	0.207
17:56687536	a	t	0.6754	0.0197	0.1884	0.0208	1.161e-19	+++++++?+	42.4	12.152	7	0.09566
17:56829832	t	c	0.6754	0.0199	0.1895	0.0209	1.183e-19	+++++++?+	39.1	11.499	7	0.1183
4:104250184	t	c	0.4023	0.0077	-0.1812	0.02	1.2e-19	-------?-	0	1.304	7	0.9883
17:56697040	c	g	0.6754	0.0197	0.1883	0.0208	1.208e-19	+++++++?+	42.7	12.22	7	0.09356
17:56794115	a	g	0.6756	0.0197	0.1883	0.0208	1.208e-19	+++++++?+	41	11.855	7	0.1054
6:33520790	a	g	0.2448	0.0177	-0.2089	0.023	1.214e-19	-------?-	15.3	8.265	7	0.3098
17:56799380	a	g	0.3242	0.0199	-0.1883	0.0208	1.219e-19	-------?-	41.1	11.879	7	0.1046
17:56799907	t	c	0.3242	0.0199	-0.1882	0.0208	1.234e-19	-------?-	41.1	11.886	7	0.1044
6:33521069	t	g	0.754	0.0183	0.205	0.0226	1.264e-19	+++++++?+	7.4	7.563	7	0.3727
6:33518183	t	c	0.7594	0.0174	0.209	0.0231	1.269e-19	+++++++?+	11	7.863	7	0.3449
6:33509013	a	g	0.5889	0.0105	-0.1845	0.0204	1.293e-19	-------?-	33.7	10.554	7	0.1593
6:33522152	a	g	0.2424	0.0203	-0.2105	0.0232	1.307e-19	-------?-	12.8	8.023	7	0.3306
17:56798207	t	c	0.3243	0.0199	-0.188	0.0208	1.333e-19	-------?-	40.2	11.708	7	0.1106
7:1886388	c	g	0.3528	0.0161	0.1877	0.0207	1.373e-19	+++++++?+	55.3	15.677	7	0.02824
6:33523627	t	c	0.7579	0.0192	0.2092	0.0231	1.404e-19	+++++++?+	15.4	8.272	7	0.3092
7:1965255	a	g	0.6067	0.0168	-0.1816	0.0201	1.416e-19	-------?-	20.3	8.786	7	0.2684
12:88690789	a	g	0.8762	0.0169	0.2809	0.031	1.419e-19	+++++++?+	0	6.191	7	0.5177
12:89058659	a	g	0.9793	0.0025	0.6776	0.0749	1.469e-19	+++++++?+	0	3.85	7	0.7969
12:89056486	a	g	0.9793	0.0025	0.6776	0.0749	1.475e-19	+++++++?+	0	3.848	7	0.7971
9:806912	c	g	0.3749	0.0099	-0.1856	0.0205	1.487e-19	-------?-	64	19.44	7	0.006914
4:104225413	a	g	0.6049	0.0076	0.1868	0.0207	1.5e-19	+++++++?+	0	0.769	7	0.9977
5:141690524	t	c	0.8191	0.0108	0.2357	0.0261	1.586e-19	+++++++?+	33.6	10.536	7	0.1602
7:1958672	a	g	0.61	0.0147	-0.1817	0.0201	1.616e-19	-------?-	31.8	10.26	7	0.1743
12:89063582	t	c	0.9793	0.0025	0.6778	0.075	1.636e-19	+++++++?+	0	3.851	7	0.7968
6:33519542	a	g	0.754	0.0185	0.2082	0.023	1.639e-19	+++++++?+	9.4	7.729	7	0.3571
7:1966492	c	g	0.6028	0.0178	-0.1808	0.02	1.641e-19	-------?-	26.6	9.542	7	0.216
6:33522007	a	g	0.2443	0.0191	-0.2084	0.0231	1.645e-19	-------?-	12.2	7.971	7	0.3352
12:89064805	a	g	0.0207	0.0025	-0.6778	0.075	1.647e-19	-------?-	0	3.85	7	0.7969
12:89064524	a	g	0.9793	0.0025	0.6778	0.075	1.648e-19	+++++++?+	0	3.85	7	0.7969
4:104250113	t	g	0.5985	0.007	0.1812	0.0201	1.662e-19	+++++++?+	0	1.468	7	0.9834
4:104250101	a	g	0.4015	0.007	-0.1812	0.0201	1.665e-19	-------?-	0	1.453	7	0.9839
9:804231	t	c	0.6128	0.0118	0.1853	0.0205	1.711e-19	+++++++?+	64.9	19.967	7	0.005642
7:1885069	t	c	0.6544	0.0224	-0.232	0.0257	1.722e-19	?------?-	0	5.902	6	0.4343
7:1885064	a	g	0.6544	0.0224	-0.232	0.0257	1.727e-19	?------?-	0	5.901	6	0.4343
7:1982779	t	c	0.6353	0.0185	-0.1822	0.0202	1.775e-19	-------?-	40.7	11.797	7	0.1074
4:104159807	t	c	0.3719	0.0122	-0.2338	0.0259	1.791e-19	?------?-	0	1.098	6	0.9816
12:88938562	a	g	0.0132	0.0029	-0.9084	0.1007	1.817e-19	----?--?-	7.8	6.507	6	0.3688
17:56863918	t	c	0.6754	0.0199	0.1884	0.0209	1.829e-19	+++++++?+	40.8	11.832	7	0.1062
6:33524529	a	g	0.2434	0.0197	-0.2082	0.0231	1.838e-19	-------?-	16.4	8.369	7	0.3012
6:33516907	t	c	0.756	0.0182	0.208	0.0231	1.849e-19	+++++++?+	0.8	7.057	7	0.423
5:1297258	t	c	0.8725	0.0111	0.2827	0.0313	1.853e-19	++++-++?+	48	13.469	7	0.06147
17:56864242	a	c	0.6755	0.0199	0.1884	0.0209	1.855e-19	+++++++?+	40.9	11.835	7	0.1061
6:33519517	c	g	0.754	0.0185	0.2078	0.023	1.893e-19	+++++++?+	10.1	7.784	7	0.3521
6:33516667	t	c	0.756	0.0182	0.2079	0.0231	1.902e-19	+++++++?+	1	7.071	7	0.4215
4:104300935	c	g	0.399	0.0078	-0.1807	0.02	1.908e-19	-------?-	0	0.808	7	0.9974
6:33516644	t	c	0.7561	0.0182	0.2079	0.0231	1.913e-19	+++++++?+	1.1	7.074	7	0.4212
4:104250722	a	c	0.4014	0.0067	-0.1809	0.0201	1.913e-19	-------?-	0	1.484	7	0.9829
4:104289396	c	g	0.3949	0.0069	-0.1814	0.0201	1.921e-19	-------?-	0	1.076	7	0.9935
6:33516657	t	c	0.7561	0.0181	0.2079	0.0231	1.93e-19	+++++++?+	1.1	7.081	7	0.4205
1:165895538	t	c	0.716	0.0158	-0.1946	0.0216	1.94e-19	-------?-	36.6	11.036	7	0.137
12:89067763	a	g	0.0206	0.0024	-0.6738	0.0747	1.957e-19	-------?-	0	3.795	7	0.8031
7:1873343	a	g	0.6501	0.0189	-0.1861	0.0206	1.958e-19	-------?-	50.6	14.18	7	0.04806
4:104335667	a	g	0.4038	0.0079	-0.1806	0.02	1.961e-19	-------?-	0	1.382	7	0.9861
4:104307329	c	g	0.6011	0.0077	0.1806	0.02	1.961e-19	+++++++?+	0	0.801	7	0.9974
4:104288620	a	g	0.6092	0.0073	0.1813	0.0201	1.975e-19	+++++++?+	0	0.751	7	0.9979
17:56762964	a	g	0.6757	0.0199	0.1882	0.0209	1.992e-19	+++++++?+	39.6	11.596	7	0.1147
6:33517297	a	g	0.756	0.0182	0.2078	0.0231	2.009e-19	+++++++?+	1.3	7.094	7	0.4192
4:104250324	a	g	0.5986	0.0068	0.1808	0.0201	2.022e-19	+++++++?+	0	1.445	7	0.9842
6:33518926	a	g	0.7562	0.0182	0.2077	0.0231	2.032e-19	+++++++?+	1.4	7.101	7	0.4184
6:33518714	t	c	0.756	0.0182	0.2077	0.0231	2.032e-19	+++++++?+	1.4	7.1	7	0.4186
6:33516251	t	c	0.756	0.0182	0.2077	0.0231	2.034e-19	+++++++?+	1.4	7.1	7	0.4185
6:33517790	a	c	0.756	0.0182	0.2077	0.0231	2.035e-19	+++++++?+	1.3	7.092	7	0.4194
6:33519493	a	g	0.246	0.0186	-0.2075	0.023	2.087e-19	-------?-	10.4	7.815	7	0.3492
6:33526827	t	c	0.751	0.0189	0.2068	0.023	2.09e-19	+++++++?+	18.4	8.577	7	0.2845
17:56685518	c	g	0.323	0.0199	-0.1881	0.0209	2.092e-19	-------?-	43	12.271	7	0.09198
4:104251154	a	t	0.4014	0.0068	-0.1807	0.0201	2.093e-19	-------?-	0	1.446	7	0.9841
6:33517510	a	g	0.2459	0.0188	-0.2059	0.0229	2.102e-19	-------?-	6.9	7.521	7	0.3768
6:33519584	c	g	0.754	0.0185	0.2075	0.023	2.107e-19	+++++++?+	10.5	7.822	7	0.3486
9:806736	c	g	0.6137	0.0118	0.1838	0.0204	2.132e-19	+++++++?+	65.7	20.434	7	0.004705
7:1900208	t	c	0.5906	0.0169	-0.1837	0.0204	2.133e-19	-------?-	43.9	12.475	7	0.08598
6:33528466	t	c	0.2492	0.0187	-0.2073	0.023	2.149e-19	-------?-	6.9	7.521	7	0.3767
6:33518057	t	c	0.246	0.0186	-0.2073	0.023	2.177e-19	-------?-	9.6	7.741	7	0.356
6:33519300	t	c	0.754	0.0187	0.2073	0.023	2.178e-19	+++++++?+	9.6	7.739	7	0.3561
6:33518314	t	c	0.2459	0.0186	-0.2073	0.023	2.182e-19	-------?-	9.6	7.742	7	0.3559
17:56751600	a	g	0.6756	0.02	0.188	0.0209	2.191e-19	+++++++?+	39.1	11.488	7	0.1187
6:33519612	a	t	0.7539	0.0185	0.2072	0.023	2.294e-19	+++++++?+	10.9	7.859	7	0.3452
4:103859538	a	g	0.3277	0.0098	-0.1905	0.0212	2.296e-19	-------?-	0	4.684	7	0.6985
6:33518110	t	c	0.2439	0.0192	-0.2084	0.0232	2.298e-19	-------?-	11.6	7.916	7	0.34
6:33520041	t	c	0.7539	0.0185	0.2072	0.023	2.3e-19	+++++++?+	11	7.862	7	0.3449
6:33517117	t	g	0.756	0.0182	0.2074	0.0231	2.308e-19	+++++++?+	2.1	7.148	7	0.4137
6:33522363	t	g	0.2462	0.0186	-0.2071	0.023	2.317e-19	-------?-	9.9	7.766	7	0.3536
6:33519811	c	g	0.754	0.0185	0.2072	0.023	2.338e-19	+++++++?+	11	7.869	7	0.3443
6:33519815	a	c	0.754	0.0185	0.2072	0.023	2.339e-19	+++++++?+	11	7.869	7	0.3443
12:88382433	t	c	0.9121	0.0131	0.3289	0.0366	2.357e-19	+++++++?+	7.3	7.553	7	0.3736
6:33519417	a	c	0.754	0.0186	0.2071	0.023	2.385e-19	+++++++?+	10	7.779	7	0.3524
6:33518258	t	c	0.754	0.0186	0.207	0.023	2.422e-19	+++++++?+	9.6	7.743	7	0.3558
7:1976457	t	c	0.6151	0.0183	-0.1837	0.0204	2.433e-19	-------?-	32.7	10.398	7	0.1671
4:104255718	a	g	0.405	0.0067	-0.1812	0.0202	2.458e-19	-------?-	0	1.67	7	0.9758
12:89028293	a	t	0.0208	0.0024	-0.6643	0.0739	2.494e-19	-------?-	0	4.537	7	0.7163
6:33523586	t	c	0.2426	0.0204	-0.2085	0.0232	2.533e-19	-------?-	27	9.585	7	0.2134
17:56802059	a	g	0.6772	0.0204	0.1876	0.0209	2.562e-19	+++++++?+	41.3	11.923	7	0.1031
4:104313569	t	c	0.3992	0.0076	-0.18	0.02	2.573e-19	-------?-	0	0.811	7	0.9973
7:1885415	t	c	0.3539	0.0169	0.1863	0.0207	2.585e-19	+++++++?+	55.1	15.584	7	0.0292
1:165890895	c	g	0.3058	0.0172	0.1923	0.0214	2.684e-19	+++++++?+	30.1	10.015	7	0.1877
6:33516943	t	g	0.754	0.0186	0.2067	0.023	2.751e-19	+++++++?+	10.6	7.832	7	0.3477
7:1886535	c	g	0.6469	0.0162	-0.1863	0.0208	2.832e-19	-------?-	51.7	14.503	7	0.04293
17:56870351	t	c	0.6756	0.02	0.1874	0.0209	2.921e-19	+++++++?+	40.7	11.797	7	0.1074
6:33520064	a	g	0.2439	0.018	-0.2078	0.0232	3.017e-19	-------?-	4.5	7.329	7	0.3955
17:56685424	a	g	0.6708	0.0191	0.189	0.0211	3.018e-19	+++++++?+	40.9	11.85	7	0.1056
12:89146536	a	t	0.9617	0.007	0.511	0.057	3.039e-19	+++++++?+	6.8	7.507	7	0.3781
4:104252765	t	c	0.3961	0.0069	-0.1796	0.02	3.055e-19	-------?-	0	1.441	7	0.9843
4:104252694	t	c	0.3961	0.007	-0.1796	0.02	3.055e-19	-------?-	0	1.441	7	0.9843
17:56814456	a	g	0.3246	0.0199	-0.1888	0.0211	3.077e-19	-------?-	38.4	11.359	7	0.1237
9:897540	t	c	0.0384	0.0074	0.5036	0.0562	3.08e-19	+++++++?+	51.6	14.468	7	0.04345
6:33530346	a	t	0.76	0.0187	0.2039	0.0227	3.103e-19	+++++++?+	23.5	9.149	7	0.2422
7:1976556	a	g	0.6152	0.0183	-0.1831	0.0204	3.106e-19	-------?-	33.5	10.519	7	0.161
17:56939694	a	g	0.3254	0.0205	-0.1868	0.0208	3.167e-19	-------?-	38.3	11.352	7	0.124
4:104253203	a	g	0.6039	0.0069	0.1795	0.02	3.241e-19	+++++++?+	0	1.446	7	0.9841
4:104254009	a	g	0.6039	0.007	0.1794	0.02	3.296e-19	+++++++?+	0	1.403	7	0.9855
4:104249957	a	g	0.5979	0.0077	0.1835	0.0205	3.307e-19	+++++++?+	0	1.266	7	0.9893
7:1879779	a	t	0.3787	0.0215	0.1819	0.0203	3.345e-19	+++++++?+	61.2	18.038	7	0.0118
17:56913914	t	c	0.6756	0.0205	0.1868	0.0209	3.346e-19	+++++++?+	39.2	11.51	7	0.1179
17:56928436	a	g	0.6753	0.0204	0.1868	0.0209	3.346e-19	+++++++?+	39.2	11.51	7	0.1179
4:104263783	a	t	0.396	0.0066	-0.1794	0.02	3.45e-19	-------?-	0	1.357	7	0.9869
16:88515576	a	c	0.6901	0.017	-0.1901	0.0212	3.499e-19	-------?-	0	2.757	7	0.9065
6:33537213	a	g	0.2398	0.0184	-0.2069	0.0231	3.563e-19	-------?-	20.2	8.77	7	0.2696
X:153535143	t	c	0.2965	0.0108	0.1634	0.0183	3.603e-19	+++++?+?+	57.5	14.118	6	0.02835
7:1885178	t	c	0.7134	0.0623	-0.2615	0.0292	3.693e-19	?------?-	22.6	7.748	6	0.2571
12:88384440	t	c	0.9123	0.0134	0.3237	0.0362	3.727e-19	+++++++?+	6.5	7.485	7	0.3802
12:89070636	a	g	0.0206	0.0025	-0.6693	0.0748	3.741e-19	-------?-	0	3.963	7	0.784
6:33524792	t	c	0.7544	0.0185	0.2056	0.023	3.894e-19	+++++++?+	6.4	7.48	7	0.3806
12:89028441	a	g	0.9793	0.0024	0.6621	0.0741	3.986e-19	+++++++?+	0	4.125	7	0.7653
12:89136694	a	g	0.0345	0.0051	-0.5107	0.0572	4.046e-19	-------?-	26.8	9.567	7	0.2144
12:89054670	t	g	0.9792	0.0024	0.6663	0.0746	4.136e-19	+++++++?+	0	4.387	7	0.7342
6:33517346	a	g	0.7567	0.0164	0.2038	0.0228	4.162e-19	+++++++?+	10.2	7.793	7	0.3512
12:88381270	a	g	0.0875	0.0135	-0.3241	0.0363	4.329e-19	-------?-	10.2	7.791	7	0.3514
12:88381506	t	c	0.088	0.0132	-0.326	0.0365	4.403e-19	-------?-	0.8	7.057	7	0.423
5:1317102	a	g	0.1721	0.0145	-0.2358	0.0264	4.45e-19	-------?-	0	5.744	7	0.57
12:88376602	a	g	0.9121	0.0135	0.323	0.0362	4.539e-19	+++++++?+	10.9	7.858	7	0.3453
6:33526648	a	g	0.7517	0.0194	0.2055	0.023	4.578e-19	+?+++++?+	3.5	6.216	6	0.3994
7:1948620	c	g	0.6142	0.0162	-0.1801	0.0202	4.585e-19	-------?-	31.3	10.185	7	0.1783
5:1317820	a	g	0.5616	0.0102	-0.1753	0.0196	4.646e-19	-------?-	58.1	16.694	7	0.01948
4:103865971	t	c	0.3213	0.0112	-0.1894	0.0212	4.706e-19	-------?-	0	4.93	7	0.6685
4:104284756	c	g	0.3905	0.0074	-0.1832	0.0205	4.927e-19	-------?-	0	0.815	7	0.9973
4:104282836	a	g	0.6095	0.0074	0.1832	0.0206	4.932e-19	+++++++?+	0	0.814	7	0.9973
12:89130635	a	g	0.9655	0.0051	0.516	0.0579	5.036e-19	+++++++?+	2.8	7.198	7	0.4085
17:56685509	t	g	0.6721	0.0193	0.1878	0.0211	5.216e-19	+++++++?+	42.7	12.223	7	0.09347
6:33521271	t	c	0.2455	0.0187	-0.2046	0.023	5.229e-19	-------?-	4.6	7.339	7	0.3944
12:88385522	t	c	0.0879	0.0136	-0.3219	0.0361	5.264e-19	-------?-	0	6.974	7	0.4315
6:33537887	t	c	0.2466	0.0201	-0.2088	0.0235	5.363e-19	-------?-	12.1	7.961	7	0.3361
12:88387196	a	c	0.9126	0.0132	0.324	0.0364	5.536e-19	+++++++?+	1.4	7.098	7	0.4187
12:89128639	a	g	0.9655	0.0052	0.5165	0.058	5.576e-19	+++++++?+	13.8	8.121	7	0.3221
4:104282850	a	t	0.3907	0.0074	-0.1829	0.0205	5.608e-19	-------?-	0	0.793	7	0.9975
6:33521170	a	g	0.2447	0.0179	-0.2045	0.023	5.661e-19	-------?-	4.6	7.334	7	0.3949
12:89128000	a	g	0.0345	0.0052	-0.5164	0.058	5.704e-19	-------?-	13.5	8.09	7	0.3247
7:1976863	a	g	0.614	0.0168	-0.1811	0.0204	5.708e-19	-------?-	33	10.442	7	0.1649
17:56637770	a	g	0.3236	0.02	-0.1881	0.0211	5.887e-19	-------?-	42.2	12.102	7	0.09725
7:1873084	t	c	0.3504	0.0176	0.1844	0.0207	5.928e-19	+++++++?+	50.6	14.165	7	0.04832
4:104235813	a	g	0.5768	0.0089	0.1818	0.0204	6.138e-19	+++++++?+	0	2.227	7	0.9462
9:875364	t	c	0.2538	0.0055	-0.2017	0.0227	6.166e-19	----+--?-	36	10.934	7	0.1415
4:103698786	c	g	0.6762	0.0095	0.1875	0.0211	6.26e-19	+++++++?+	0	4.002	7	0.7796
3:16616628	a	g	0.5676	0.0262	0.2194	0.0247	6.351e-19	?++++++?+	0	2.68	6	0.8478
7:1976667	t	g	0.6155	0.0182	-0.1814	0.0204	6.543e-19	-------?-	37	11.119	7	0.1335
12:88681977	a	g	0.2546	0.0161	-0.2039	0.023	6.575e-19	-------?-	4.6	7.341	7	0.3943
12:89049460	t	c	0.0209	0.0026	-0.6654	0.0749	6.719e-19	-------?-	0	4.489	7	0.722
12:89029471	c	g	0.0204	0.0023	-0.6615	0.0745	6.867e-19	-------?-	0	4.041	7	0.775
7:1982181	a	g	0.587	0.0183	-0.1772	0.02	7.021e-19	-------?-	46.1	12.999	7	0.07213
7:1912222	a	g	0.4041	0.0134	0.1793	0.0202	7.087e-19	+++++++?+	37	11.107	7	0.134
4:104295787	a	g	0.3932	0.0078	-0.1783	0.0201	7.2e-19	-------?-	0	0.68	7	0.9985
6:33521186	c	g	0.7571	0.0176	0.208	0.0234	7.207e-19	+++++++?+	2.6	7.186	7	0.4098
6:33522800	a	g	0.7554	0.0183	0.2081	0.0235	7.254e-19	+++++++?+	5.3	7.388	7	0.3896
6:33523778	c	g	0.7554	0.0183	0.2081	0.0235	7.261e-19	+++++++?+	5.3	7.389	7	0.3896
17:56783572	a	g	0.6739	0.0186	0.1881	0.0212	7.355e-19	+++++++?+	36.9	11.099	7	0.1344
6:33522567	t	c	0.7552	0.0191	0.2034	0.0229	7.413e-19	+++++++?+	5.2	7.388	7	0.3897
5:1317949	t	c	0.1719	0.0145	-0.2352	0.0265	7.437e-19	-------?-	0	5.988	7	0.5412
12:88385705	t	c	0.9121	0.0136	0.3221	0.0363	7.522e-19	+++++++?+	0	6.979	7	0.431
12:89121158	t	g	0.0345	0.0052	-0.5127	0.0578	7.561e-19	-------?-	17.3	8.467	7	0.2932
7:1881813	t	c	0.6184	0.0175	-0.1808	0.0204	7.573e-19	-------?-	58.9	17.029	7	0.01721
12:88404031	a	c	0.9392	0.0088	0.3905	0.044	7.615e-19	+++++++?+	6.5	7.49	7	0.3797
12:88379788	t	c	0.9374	0.0093	0.3809	0.043	7.687e-19	+++++++?+	17.3	8.46	7	0.2937
9:858429	t	c	0.5232	0.0123	0.1759	0.0198	7.712e-19	+++++++?+	54	15.231	7	0.03315
6:33521545	a	g	0.7545	0.0186	0.2045	0.0231	7.787e-19	+++++++?+	6.4	7.483	7	0.3804
4:103758301	t	c	0.3241	0.0099	-0.1868	0.0211	7.811e-19	-------?-	0	4.594	7	0.7094
17:56764018	a	g	0.6712	0.0196	0.1878	0.0212	7.878e-19	+++++++?+	36.3	10.984	7	0.1393
16:88515712	a	t	0.6893	0.0176	-0.188	0.0212	7.889e-19	-------?-	0	2.984	7	0.8864
6:33516804	a	g	0.2343	0.0169	-0.2114	0.0239	8e-19	-------?-	5.2	7.386	7	0.3898
4:103738972	t	c	0.3243	0.0096	-0.1875	0.0212	8.369e-19	-------?-	0	4.388	7	0.7341
9:875166	a	g	0.7449	0.005	0.2002	0.0226	8.403e-19	++++-++?+	42.7	12.21	7	0.09388
7:1919539	t	c	0.6009	0.0125	-0.1752	0.0198	8.568e-19	-------?-	42.1	12.1	7	0.09732
7:1973004	a	g	0.4339	0.0194	0.1766	0.02	8.728e-19	+++++++?+	34.4	10.667	7	0.1538
6:33521835	a	g	0.2415	0.0183	-0.2087	0.0236	8.739e-19	-------?-	4.5	7.332	7	0.3951
4:104261271	c	g	0.4049	0.0067	-0.1813	0.0205	8.784e-19	-------?-	0	1.85	7	0.9677
7:1914477	a	g	0.4342	0.0148	0.173	0.0195	8.874e-19	+++++++?+	48.2	13.521	7	0.06038
4:103769304	t	c	0.324	0.0097	-0.1874	0.0212	8.921e-19	-------?-	0	4.586	7	0.7103
6:33521662	a	g	0.2442	0.0184	-0.2072	0.0234	9.448e-19	-------?-	1.3	7.09	7	0.4196
6:33525086	t	c	0.7568	0.018	0.2075	0.0235	9.758e-19	+++++++?+	7.6	7.575	7	0.3715
12:89119859	a	g	0.9654	0.0052	0.5104	0.0578	9.78e-19	+++++++?+	18	8.539	7	0.2875
5:1321873	t	c	0.829	0.0151	0.236	0.0267	9.914e-19	+++++++?+	0	6.195	7	0.5172
12:88378048	t	c	0.9122	0.0136	0.3203	0.0362	9.925e-19	+++++++?+	2.4	7.173	7	0.4111
12:89072677	a	g	0.9792	0.0026	0.6528	0.0739	1.024e-18	+++++++?+	0	4.421	7	0.7302
12:88362792	t	g	0.913	0.0133	0.3205	0.0363	1.063e-18	+++++++?+	6.8	7.51	7	0.3778
6:33522975	t	c	0.7532	0.0181	0.2068	0.0234	1.078e-18	+++++++?+	0	6.943	7	0.4348
7:1921429	c	g	0.6026	0.0147	-0.1745	0.0198	1.106e-18	-------?-	40.9	11.842	7	0.1059
15:56015767	t	c	0.6171	0.009	0.1788	0.0203	1.14e-18	+++++++?+	33.8	10.578	7	0.1581
5:1360534	t	c	0.0879	0.007	0.312	0.0354	1.152e-18	+++++++?+	0	5.375	7	0.6143
7:1926237	a	g	0.6015	0.0134	-0.1741	0.0197	1.163e-18	-------?-	41.3	11.93	7	0.1029
7:1880699	t	c	0.6267	0.0273	-0.2268	0.0257	1.173e-18	?------?-	20.7	7.57	6	0.2713
12:88360430	t	g	0.9132	0.0136	0.32	0.0363	1.184e-18	+++++++?+	11.7	7.93	7	0.3388
7:1928159	t	c	0.6018	0.0132	-0.1742	0.0198	1.262e-18	-------?-	35.7	10.883	7	0.1438
12:88764492	a	g	0.0806	0.0157	-0.3472	0.0394	1.263e-18	-+-----?-	45	12.73	7	0.07896
7:1873894	t	c	0.6503	0.0182	-0.1832	0.0208	1.279e-18	-------?-	48.6	13.614	7	0.0585
4:104362750	a	g	0.4086	0.0101	-0.1811	0.0206	1.365e-18	-------?-	0	1.913	7	0.9645
7:1979750	a	g	0.4346	0.018	0.1783	0.0203	1.385e-18	+++++++?+	39.2	11.522	7	0.1174
7:1979741	a	g	0.5767	0.0189	-0.1755	0.02	1.401e-18	-------?-	49.7	13.908	7	0.05285
12:89021925	a	c	0.9794	0.0025	0.6596	0.075	1.406e-18	+++++++?+	0	4.341	7	0.7397
12:89019514	a	c	0.0206	0.0025	-0.6603	0.0751	1.461e-18	-------?-	0	4.228	7	0.7532
12:89022630	a	g	0.0214	0.003	-0.6474	0.0737	1.511e-18	-------?-	0	4.432	7	0.7289
4:104161763	t	g	0.6298	0.0127	0.2279	0.0259	1.565e-18	?++++++?+	0	1.989	6	0.9207
7:1917035	c	g	0.3999	0.0162	0.2167	0.0247	1.646e-18	?++++++?+	0.8	6.048	6	0.4179
4:104352565	c	g	0.5924	0.0101	0.1776	0.0202	1.65e-18	+++++++?+	0	1.994	7	0.9602
16:88529222	a	g	0.6866	0.0147	-0.1884	0.0215	1.75e-18	-------?-	0	3.79	7	0.8036
7:1878965	t	g	0.6192	0.0189	-0.1814	0.0207	1.769e-18	-?-----?-	65	17.12	6	0.008853
7:1973579	t	c	0.6069	0.0171	-0.1805	0.0206	1.778e-18	-------?-	31	10.144	7	0.1806
4:103930220	a	g	0.3401	0.0106	-0.1854	0.0211	1.805e-18	-------?-	0	2.356	7	0.9376
5:141695428	t	c	0.7877	0.0079	0.2153	0.0246	1.837e-18	+++++++?+	0	6.26	7	0.5097
4:103832044	a	t	0.6749	0.0103	0.1876	0.0214	1.837e-18	+++++++?+	0	4.738	7	0.6919
16:88530865	a	g	0.6825	0.016	-0.1877	0.0214	1.863e-18	-------?-	0	4.121	7	0.7657
17:36096478	t	c	0.5318	0.0183	-0.1845	0.0211	1.882e-18	-?-----?-	0	5.802	6	0.4457
5:1322654	a	g	0.1694	0.0147	-0.2371	0.0271	1.927e-18	-?--+--?-	4.7	6.294	6	0.3911
16:88531316	t	c	0.33	0.0169	0.1863	0.0213	2.041e-18	+++++++?+	0	4.204	7	0.756
12:88746811	t	g	0.936	0.0065	0.3688	0.0421	2.057e-18	+-+++++?+	32.7	10.401	7	0.1669
4:103732866	t	c	0.6756	0.0098	0.1883	0.0215	2.099e-18	+++++++?+	0	4.345	7	0.7393
9:875011	t	c	0.7454	0.005	0.2006	0.0229	2.165e-18	++++-++?+	38.8	11.429	7	0.121
16:88528511	t	c	0.3251	0.0154	0.1872	0.0214	2.22e-18	+++++++?+	0	4.713	7	0.695
7:1873879	a	g	0.3498	0.0183	0.1824	0.0209	2.252e-18	+++++++?+	45.4	12.81	7	0.07688
7:1910110	t	c	0.3949	0.0236	0.2214	0.0253	2.272e-18	?++++++?+	0	5.851	6	0.4401
12:88361357	t	c	0.9131	0.0136	0.3172	0.0363	2.302e-18	+++++++?+	4.7	7.343	7	0.3941
16:88530172	a	g	0.6863	0.0146	-0.1878	0.0215	2.319e-18	-------?-	0	3.889	7	0.7924
7:1878453	a	t	0.621	0.0201	-0.1799	0.0206	2.4e-18	-------?-	57.4	16.445	7	0.02135
6:33523707	t	c	0.7641	0.0246	0.2049	0.0235	2.495e-18	+++++++?+	32.6	10.393	7	0.1674
16:88528231	a	g	0.3147	0.0142	0.1872	0.0214	2.536e-18	+++++++?+	0	3.741	7	0.8091
5:1350397	a	g	0.5476	0.0091	-0.1739	0.0199	2.63e-18	-------?-	41.4	11.945	7	0.1024
X:153529891	t	c	0.7168	0.019	-0.1597	0.0183	2.778e-18	-----?-?-	59.3	14.759	6	0.02221
4:103802824	t	c	0.3245	0.0096	-0.1843	0.0211	2.789e-18	-------?-	0	3.93	7	0.7878
15:55998248	t	c	0.4744	0.0061	-0.2172	0.0249	2.879e-18	?------?-	65.8	17.564	6	0.00742
9:817995	a	g	0.7981	0.0218	0.2823	0.0324	2.882e-18	?++++++?+	63.4	16.398	6	0.01177
9:875390	t	c	0.254	0.0053	-0.1996	0.0229	2.916e-18	----+--?-	35.2	10.797	7	0.1477
7:1975624	c	g	0.3798	0.0195	0.1782	0.0205	2.931e-18	+++++++?+	26.9	9.578	7	0.2138
12:88986900	t	c	0.0133	0.0031	-0.8836	0.1014	2.933e-18	----?--?-	0	5.373	6	0.497
12:88367604	c	g	0.9389	0.0097	0.3802	0.0436	3.002e-18	+++++++?+	25	9.339	7	0.2292
7:1877502	t	g	0.3611	0.0306	0.2279	0.0262	3.121e-18	?++++++?+	23.5	7.843	6	0.2498
7:2027324	a	g	0.6093	0.0124	-0.1729	0.0199	3.126e-18	-------?-	20.5	8.803	7	0.2671
1:165895525	t	g	0.7154	0.0158	-0.191	0.0219	3.168e-18	-------?-	35.2	10.799	7	0.1476
16:88528125	t	c	0.6769	0.0146	-0.186	0.0214	3.343e-18	-------?-	0	4.362	7	0.7372
16:88530136	t	c	0.6842	0.0152	-0.1867	0.0215	3.444e-18	-------?-	0	4.451	7	0.7266
16:88528636	a	t	0.6788	0.015	-0.1878	0.0216	3.476e-18	-------?-	0	3.695	7	0.8141
12:88351497	a	g	0.0625	0.0094	-0.3782	0.0435	3.495e-18	-------?-	29.5	9.931	7	0.1925
16:88528780	t	c	0.3236	0.0151	0.1856	0.0214	3.54e-18	+++++++?+	0	4.486	7	0.7224
6:33517609	t	g	0.2379	0.0194	-0.2014	0.0232	3.582e-18	-------?-	2.4	7.173	7	0.4111
5:141664031	a	g	0.1667	0.0088	-0.2331	0.0268	3.684e-18	-------?-	24.5	9.268	7	0.234
7:1910768	a	c	0.6136	0.0257	-0.2227	0.0256	3.693e-18	?------?-	0	5.273	6	0.5094
5:1275528	a	c	0.5242	0.0205	-0.1808	0.0208	3.812e-18	-------?-	50.3	14.094	7	0.04954
X:153523129	t	c	0.2955	0.0114	0.1593	0.0183	3.851e-18	+++++?+?+	55.9	13.61	6	0.03431
6:33523699	t	c	0.2348	0.0249	-0.2078	0.0239	3.868e-18	-------?-	39.7	11.61	7	0.1141
X:153525423	a	g	0.7126	0.0141	-0.1597	0.0184	3.875e-18	-----?-?-	58.7	14.543	6	0.02412
4:103850929	t	c	0.325	0.0106	-0.1897	0.0218	3.894e-18	-------?-	0	5.294	7	0.6241
12:88959000	t	c	0.0248	0.0054	-0.6176	0.0712	3.968e-18	-------?-	0	2.223	7	0.9465
6:33524160	t	c	0.2482	0.0178	-0.2027	0.0234	3.971e-18	-------?-	0	6.847	7	0.4449
17:56848677	t	c	0.3123	0.0173	-0.182	0.021	4.22e-18	-------?-	46.1	12.993	7	0.07228
12:88992613	a	g	0.9859	0.0036	0.8658	0.1	4.627e-18	++++?++?+	0	5.584	6	0.4714
4:103820499	a	g	0.3251	0.0103	-0.1857	0.0214	4.651e-18	-------?-	0	4.41	7	0.7315
16:88518569	t	g	0.6883	0.0166	-0.1847	0.0213	4.766e-18	-------?-	0	3.592	7	0.8254
16:88529631	a	g	0.6781	0.0147	-0.1854	0.0214	4.768e-18	-------?-	0	4.282	7	0.7468
4:103800194	a	g	0.6773	0.0093	0.185	0.0214	4.846e-18	+++++++?+	0	3.787	7	0.804
7:1923695	t	c	0.6033	0.0147	-0.1736	0.0201	5.129e-18	-------?-	42.4	12.16	7	0.09543
6:33516803	t	c	0.7744	0.0166	0.2076	0.024	5.151e-18	+++++++?+	23.7	9.169	7	0.2407
5:141695449	t	c	0.7754	0.0097	0.2061	0.0238	5.274e-18	+++++++?+	0	6.495	7	0.4832
7:1898075	t	c	0.533	0.0198	-0.1759	0.0203	5.405e-18	-------?-	38	11.288	7	0.1265
16:88531638	a	g	0.3272	0.0144	0.182	0.0211	5.93e-18	+++++++?+	0	3.26	7	0.86
6:33511136	a	g	0.7645	0.0182	0.2042	0.0236	5.93e-18	+++++++?+	17.9	8.527	7	0.2885
12:88652485	t	c	0.9655	0.0058	0.5036	0.0583	5.985e-18	+++++++?+	7.1	7.534	7	0.3755
12:88772950	t	c	0.0671	0.0063	-0.3524	0.0408	6.292e-18	-+-----?-	51	14.298	7	0.04612
12:88992806	t	c	0.9859	0.0036	0.8592	0.0996	6.296e-18	++++?++?+	0	5.64	6	0.4647
16:88528348	t	c	0.324	0.0148	0.1844	0.0214	6.306e-18	+++++++?+	0	4.465	7	0.725
16:88528722	a	g	0.3225	0.0145	0.1847	0.0214	6.348e-18	+++++++?+	0	4.269	7	0.7483
5:141657650	a	g	0.1643	0.0087	-0.2354	0.0273	6.544e-18	-------?-	8.6	7.655	7	0.364
5:1300310	t	g	0.7647	0.01	-0.2067	0.024	6.562e-18	----0--?-	0	4.665	7	0.7008
6:33512733	a	g	0.2353	0.0182	-0.2039	0.0237	6.567e-18	-------?-	18.5	8.59	7	0.2834
16:88528526	c	g	0.3198	0.0143	0.1847	0.0214	6.692e-18	+++++++?+	0	3.951	7	0.7854
7:1920171	a	g	0.6023	0.0134	-0.173	0.0201	6.705e-18	-------?-	39.9	11.645	7	0.1129
16:88529388	t	c	0.6862	0.0149	-0.1855	0.0215	6.714e-18	-------?-	0	4.034	7	0.7758
7:1914757	t	c	0.5667	0.0165	-0.1714	0.0199	6.721e-18	-------?-	43.8	12.459	7	0.08644
12:88998146	a	g	0.0142	0.0036	-0.8525	0.0989	6.875e-18	----?--?-	0	5.867	6	0.4383
12:88509905	t	c	0.0343	0.0059	-0.508	0.059	6.9e-18	-------?-	16.2	8.358	7	0.3021
16:88533678	t	g	0.6737	0.0131	-0.1836	0.0213	6.952e-18	-------?-	0	2.901	7	0.894
15:56021006	t	c	0.619	0.0103	0.1749	0.0203	7.006e-18	+++++++?+	29.3	9.898	7	0.1944
12:88736554	a	c	0.0612	0.0057	-0.3758	0.0436	7.057e-18	-?-----?-	18.8	7.385	6	0.2867
17:56849557	t	c	0.6731	0.0166	0.1834	0.0213	7.066e-18	+?+++++?+	40.1	10.018	6	0.1239
5:1340252	a	g	0.827	0.0148	0.2269	0.0263	7.143e-18	++++-++?+	15.9	8.325	7	0.3048
12:88769443	c	g	0.9328	0.0063	0.3496	0.0406	7.615e-18	+-+++++?+	53.4	15.02	7	0.03575
5:1327851	t	c	0.5677	0.0182	-0.1695	0.0197	7.923e-18	-------?-	52.4	14.708	7	0.03994
12:89000942	t	c	0.0141	0.0037	-0.8654	0.1007	8.125e-18	----?--?-	0	5.554	6	0.475
12:89002172	t	g	0.9859	0.0037	0.8654	0.1007	8.132e-18	++++?++?+	0	5.551	6	0.4753
6:33530930	t	g	0.2494	0.0192	-0.2016	0.0235	8.235e-18	-?-----?-	0	5.618	6	0.4673
12:88834311	a	g	0.9388	0.0057	0.3665	0.0426	8.383e-18	+-+++++?+	38.5	11.386	7	0.1226
9:874352	a	g	0.1768	0.0085	-0.2817	0.0328	8.414e-18	?------?-	14.6	7.03	6	0.3181
16:88517722	t	c	0.3215	0.0189	0.1836	0.0214	8.797e-18	+++++++?+	0	2.636	7	0.9165
7:2005747	t	c	0.3912	0.0132	0.172	0.02	8.844e-18	+++++++?+	32.9	10.427	7	0.1657
7:2027354	t	c	0.6098	0.0136	-0.1706	0.0199	8.999e-18	-------?-	20.3	8.78	7	0.2689
16:88524565	t	c	0.6895	0.0154	-0.1839	0.0214	9.038e-18	-------?-	0	3.052	7	0.8802
4:104327365	a	t	0.4865	0.0118	-0.1723	0.0201	9.263e-18	-------?-	0	5.498	7	0.5994
17:56826953	t	g	0.6931	0.0175	0.1798	0.021	9.412e-18	+++++++?+	43.1	12.295	7	0.09128
7:1912988	a	g	0.4393	0.0141	0.173	0.0202	9.605e-18	+++++++?+	43.9	12.478	7	0.08591
12:89003575	t	c	0.0141	0.0036	-0.8617	0.1005	9.692e-18	----?--?-	0	5.69	6	0.4588
16:88527222	a	g	0.6881	0.0173	-0.1853	0.0216	9.729e-18	-------?-	0	4.219	7	0.7543
4:104160944	a	g	0.3795	0.0091	-0.2272	0.0265	9.845e-18	?------?-	0	2.494	6	0.8691
5:141664185	t	c	0.1664	0.009	-0.233	0.0272	1.009e-17	-------?-	21.3	8.897	7	0.2601
9:801571	a	g	0.6213	0.0126	0.1794	0.0209	1.065e-17	+++++++?+	64.3	19.606	7	0.006486
17:56826958	a	g	0.3069	0.0175	-0.1795	0.021	1.075e-17	-------?-	43.1	12.306	7	0.09093
5:141663108	t	g	0.1672	0.009	-0.2325	0.0272	1.09e-17	-------?-	17.4	8.474	7	0.2927
7:1945678	t	c	0.3987	0.0156	0.2108	0.0246	1.1e-17	?++++++?+	8.7	6.569	6	0.3625
5:1324121	a	g	0.5662	0.0102	-0.1708	0.02	1.121e-17	-------?-	54.5	15.39	7	0.03131
7:1866953	c	g	0.3758	0.0169	0.1732	0.0202	1.138e-17	+++++++?+	50.9	14.268	7	0.04662
15:56003019	t	c	0.6195	0.0094	0.174	0.0203	1.139e-17	+++++++?+	29.5	9.932	7	0.1924
16:88531861	c	g	0.6733	0.0147	-0.1824	0.0213	1.194e-17	-------?-	0	3.668	7	0.8171
1:165842725	t	c	0.6437	0.0138	-0.1742	0.0204	1.219e-17	-------?-	51.2	14.346	7	0.04536
7:1933224	t	c	0.6076	0.0139	-0.1722	0.0201	1.248e-17	-------?-	44.1	12.514	7	0.08486
9:815682	t	c	0.0976	0.0117	-0.3029	0.0354	1.251e-17	-------?-	51.5	14.437	7	0.04393
17:56692387	c	g	0.3102	0.0173	-0.1787	0.0209	1.255e-17	-------?-	47.3	13.281	7	0.06556
5:141651283	t	c	0.8458	0.0077	0.2385	0.0279	1.267e-17	+++++++?+	15.2	8.25	7	0.3111
19:23834095	t	c	0.2776	0.0252	-0.1953	0.0229	1.271e-17	-------?-	6.7	7.505	7	0.3783
5:141663975	a	g	0.1667	0.0089	-0.2324	0.0272	1.275e-17	-------?-	23.1	9.101	7	0.2455
17:56692800	t	g	0.6898	0.0173	0.1786	0.0209	1.301e-17	+++++++?+	47.3	13.274	7	0.06571
1:165840144	a	g	0.6408	0.0143	-0.1719	0.0201	1.307e-17	-------?-	54.4	15.345	7	0.03183
7:2029629	c	g	0.6104	0.0126	-0.1719	0.0201	1.315e-17	-------?-	25.1	9.351	7	0.2284
7:2029940	t	c	0.3895	0.0127	0.1719	0.0201	1.316e-17	+++++++?+	25.1	9.351	7	0.2284
7:2030104	a	g	0.6105	0.0127	-0.1719	0.0201	1.318e-17	-------?-	25.1	9.351	7	0.2284
7:2030007	c	g	0.6105	0.0127	-0.1719	0.0201	1.319e-17	-------?-	25.1	9.351	7	0.2284
5:1348798	a	t	0.4519	0.0095	0.1705	0.02	1.346e-17	+++++++?+	47.5	13.338	7	0.0643
4:104171321	a	t	0.6365	0.006	0.2198	0.0257	1.358e-17	?++++++?+	0	1.26	6	0.9738
7:1915731	a	g	0.4349	0.0143	0.1694	0.0199	1.442e-17	+++++++?+	45.6	12.875	7	0.0752
5:1322468	a	g	0.5685	0.01	-0.1701	0.0199	1.464e-17	-------?-	52.8	14.829	7	0.03825
5:1336178	a	t	0.4367	0.0103	0.1709	0.02	1.515e-17	+++++++?+	53.5	15.057	7	0.03528
6:33483163	a	g	0.7656	0.0182	0.1975	0.0232	1.533e-17	+++++++?+	17.6	8.49	7	0.2914
12:88734398	a	g	0.067	0.0063	-0.3448	0.0405	1.551e-17	-+-----?-	53.1	14.92	7	0.03704
7:1869242	t	c	0.6231	0.0151	-0.1723	0.0202	1.574e-17	-------?-	56.5	16.077	7	0.02442
7:1926577	t	c	0.4485	0.0152	0.1675	0.0197	1.594e-17	+++++++?+	36.8	11.084	7	0.135
5:141693593	t	c	0.221	0.0104	-0.2061	0.0242	1.629e-17	-------?-	0	6.101	7	0.528
7:1935273	t	c	0.6003	0.0133	-0.1695	0.0199	1.655e-17	-------?-	40	11.665	7	0.1121
19:23203496	a	g	0.1416	0.0128	-0.2417	0.0284	1.669e-17	-------?-	13.3	8.077	7	0.3259
12:88631182	t	c	0.9656	0.006	0.5062	0.0595	1.712e-17	+++++++?+	12.2	7.971	7	0.3351
5:1349535	a	g	0.4484	0.0107	0.1697	0.0199	1.737e-17	+++++++?+	41.1	11.877	7	0.1047
12:88735694	t	c	0.933	0.0064	0.3442	0.0405	1.761e-17	+-+++++?+	53.3	14.995	7	0.03607
17:56697444	t	g	0.6899	0.0173	0.1779	0.0209	1.778e-17	+++++++?+	48.5	13.585	7	0.05907
17:56752819	t	c	0.3101	0.0175	-0.1777	0.0209	1.789e-17	-------?-	44.7	12.648	7	0.08118
7:1877503	t	g	0.6376	0.0296	-0.2262	0.0266	1.807e-17	?------?-	23.5	7.841	6	0.25
17:56785725	t	c	0.6903	0.0172	0.1778	0.0209	1.807e-17	+++++++?+	46.7	13.125	7	0.06911
5:1351538	a	g	0.5511	0.0088	-0.1718	0.0202	1.83e-17	-------?-	35.1	10.786	7	0.1482
17:56695967	t	c	0.6898	0.0173	0.1777	0.0209	1.906e-17	+++++++?+	48.3	13.547	7	0.05986
17:56708019	t	c	0.3099	0.017	-0.1777	0.0209	1.914e-17	-------?-	48.3	13.541	7	0.05998
17:56707245	t	c	0.6898	0.0173	0.1776	0.0209	1.922e-17	+++++++?+	48.2	13.518	7	0.06045
6:33508476	a	g	0.7639	0.0172	0.2009	0.0236	1.933e-17	+++++++?+	19.1	8.653	7	0.2785
9:802228	a	t	0.3876	0.0115	-0.1775	0.0209	2.004e-17	-------?-	64.9	19.959	7	0.005658
12:88763365	t	c	0.0716	0.0077	-0.3402	0.04	2.005e-17	-+-----?-	51	14.284	7	0.04635
7:1935245	t	c	0.6003	0.0133	-0.169	0.0199	2.009e-17	-------?-	40.2	11.697	7	0.111
19:23106752	c	g	0.8587	0.0131	0.2415	0.0284	2.067e-17	+++++++?+	28.2	9.744	7	0.2036
7:1931030	t	c	0.6108	0.0141	-0.1694	0.02	2.071e-17	-------?-	31.6	10.232	7	0.1758
1:165858354	t	c	0.6473	0.0157	-0.1748	0.0206	2.1e-17	-------?-	55.2	15.642	7	0.02859
12:88769991	t	c	0.9383	0.0057	0.3612	0.0426	2.154e-17	+-+++++?+	43.8	12.464	7	0.08631
17:56826949	a	t	0.3081	0.018	-0.1774	0.0209	2.161e-17	-------?-	46.2	13.008	7	0.07192
4:104360487	a	g	0.7041	0.0099	0.1824	0.0215	2.163e-17	+++++++?+	0	3.739	7	0.8093
12:89015462	a	g	0.9855	0.0037	0.8423	0.0993	2.248e-17	++++?++?+	7.6	6.493	6	0.3703
7:1926745	a	g	0.5519	0.0152	-0.1666	0.0197	2.306e-17	-------?-	38.3	11.344	7	0.1243
16:88526421	t	c	0.6893	0.0147	-0.1812	0.0214	2.326e-17	-------?-	0	3.242	7	0.8618
5:1345474	a	g	0.4531	0.0087	0.1687	0.0199	2.334e-17	+++++++?+	48.3	13.531	7	0.06018
5:141651297	a	t	0.8451	0.0076	0.2369	0.0279	2.338e-17	+++++++?+	8.6	7.661	7	0.3634
17:56709206	t	g	0.3108	0.0174	-0.1772	0.0209	2.381e-17	-------?-	47.5	13.34	7	0.06425
1:165853229	t	c	0.3563	0.0145	0.1731	0.0204	2.392e-17	+++++++?+	50.6	14.171	7	0.04822
12:88724745	a	g	0.9328	0.0063	0.3424	0.0404	2.405e-17	+-+++++?+	52.9	14.877	7	0.03761
12:88769023	a	g	0.9385	0.0055	0.361	0.0426	2.428e-17	+-+++++?+	44.4	12.582	7	0.08296
12:88764219	a	g	0.0832	0.0182	-0.3325	0.0392	2.434e-17	-+-----?-	36.9	11.099	7	0.1343
12:88767966	a	c	0.0617	0.0055	-0.3575	0.0422	2.453e-17	-+-----?-	44.3	12.559	7	0.08362
7:2028663	a	c	0.3913	0.0123	0.1703	0.0201	2.462e-17	+++++++?+	25.3	9.374	7	0.2269
17:56709086	t	c	0.6895	0.0173	0.1772	0.0209	2.478e-17	+++++++?+	47	13.219	7	0.06694
7:1931113	a	c	0.3925	0.0141	0.1684	0.0199	2.528e-17	+++++++?+	30	9.995	7	0.1888
7:1950532	a	g	0.6026	0.0121	-0.1684	0.0199	2.546e-17	-------?-	35.3	10.815	7	0.1469
7:1918337	t	c	0.5673	0.0149	-0.1669	0.0197	2.58e-17	-------?-	43.3	12.341	7	0.0899
7:1999453	a	g	0.6128	0.0124	-0.1699	0.0201	2.629e-17	-------?-	40.8	11.832	7	0.1062
12:88758962	a	g	0.0674	0.0064	-0.3424	0.0405	2.718e-17	-+-----?-	52.6	14.773	7	0.03902
4:104163836	c	g	0.6554	0.034	0.2372	0.0281	2.754e-17	?++++++?+	0	0.991	6	0.986
19:23205184	a	g	0.8516	0.0143	0.3012	0.0356	2.78e-17	?++++++?+	0	0.914	6	0.9887
6:33499397	c	g	0.7687	0.0186	0.2013	0.0238	2.789e-17	+++++++?+	23.7	9.168	7	0.2408
16:88533971	a	g	0.3261	0.013	0.1816	0.0215	2.819e-17	+++++++?+	0	3.32	7	0.8539
6:33500930	c	g	0.7661	0.018	0.2009	0.0238	2.91e-17	+++++++?+	14.5	8.19	7	0.3161
7:1916397	t	c	0.4332	0.0182	0.2062	0.0244	2.919e-17	?++++++?+	0.3	6.018	6	0.4212
5:141651654	c	g	0.8421	0.0107	0.2361	0.028	3.044e-17	+++++++?+	9.1	7.698	7	0.36
7:1932151	t	g	0.392	0.0141	0.1683	0.0199	3.064e-17	+++++++?+	31	10.142	7	0.1807
7:1920826	t	c	0.5683	0.016	-0.1664	0.0197	3.162e-17	-------?-	42.5	12.171	7	0.09508
19:23209371	a	g	0.8582	0.0126	0.2404	0.0285	3.269e-17	+++++++?+	13.5	8.096	7	0.3242
7:1868039	a	g	0.6216	0.0164	-0.1705	0.0202	3.287e-17	-------?-	53.1	14.929	7	0.03692
4:103675108	c	g	0.6531	0.0099	0.1763	0.0209	3.33e-17	+++++++?+	0	6.735	7	0.4569
19:24021327	a	g	0.8406	0.0142	0.237	0.0281	3.354e-17	+++++++?+	0	4.517	7	0.7187
12:88767352	a	g	0.0617	0.0056	-0.3565	0.0423	3.397e-17	-+-----?-	45.3	12.806	7	0.07697
7:1861952	a	c	0.6212	0.0149	-0.1705	0.0202	3.422e-17	-------?-	52.6	14.766	7	0.03912
5:141651221	t	c	0.1542	0.0077	-0.236	0.028	3.435e-17	-------?-	10.9	7.86	7	0.3451
4:103680984	a	g	0.3468	0.0077	-0.1758	0.0209	3.451e-17	-------?-	0	6.151	7	0.5222
17:56925712	t	c	0.6783	0.0242	0.1812	0.0215	3.56e-17	+++++++?+	37.2	11.142	7	0.1326
4:104374596	t	c	0.3093	0.0109	-0.1867	0.0222	3.59e-17	-------?-	0	3.093	7	0.8763
12:88766567	a	g	0.0617	0.0056	-0.3559	0.0422	3.6e-17	-+-----?-	45.9	12.935	7	0.0737
6:33501648	a	g	0.234	0.018	-0.1999	0.0237	3.673e-17	-------?-	17.4	8.471	7	0.2929
17:36106313	t	g	0.3462	0.0167	0.1781	0.0211	3.736e-17	+++++++?+	52.8	14.841	7	0.0381
7:1926090	a	g	0.4483	0.0153	0.1656	0.0197	3.926e-17	+++++++?+	39.3	11.54	7	0.1167
17:56934865	a	c	0.3102	0.0225	-0.2246	0.0267	3.999e-17	?------?-	0	4.167	6	0.6541
15:56047546	c	g	0.5003	0.0103	-0.165	0.0196	4.175e-17	-------?-	0	4.707	7	0.6957
7:1867680	c	g	0.3824	0.0169	0.2184	0.026	4.415e-17	?++++++?+	22.2	7.715	6	0.2597
9:862102	t	c	0.675	0.0895	-0.261	0.0311	4.437e-17	?------?-	28.5	8.397	6	0.2104
4:103793565	a	t	0.6726	0.009	0.1815	0.0216	4.512e-17	+?+++++?+	0	1.626	6	0.9507
5:1347128	t	c	0.548	0.0093	-0.1686	0.0201	4.539e-17	-------?-	38.8	11.436	7	0.1207
5:1352372	c	g	0.5504	0.0085	-0.1699	0.0202	4.546e-17	-------?-	38.1	11.313	7	0.1255
7:1868092	a	g	0.6221	0.0169	-0.1702	0.0203	4.547e-17	-------?-	54.6	15.42	7	0.03097
17:56776663	a	g	0.6907	0.0172	0.178	0.0212	4.595e-17	+++++++?+	46.7	13.121	7	0.06921
16:88526422	c	g	0.3111	0.0148	0.1819	0.0217	4.713e-17	+++++++?+	0	3.208	7	0.8651
12:88396126	a	g	0.0788	0.0119	-0.32	0.0381	4.774e-17	-------?-	0	6.706	7	0.4602
17:56783255	t	c	0.6907	0.0172	0.1779	0.0212	4.776e-17	+++++++?+	46.8	13.147	7	0.06861
4:104360812	a	t	0.2955	0.0093	-0.1834	0.0219	4.809e-17	-------?-	0	3.721	7	0.8113
17:56802458	t	c	0.6908	0.0173	0.1779	0.0212	4.838e-17	+++++++?+	47	13.211	7	0.06713
17:56876627	a	t	0.3076	0.0178	-0.1767	0.0211	4.839e-17	-------?-	42.8	12.233	7	0.09315
17:56791832	a	g	0.3091	0.0173	-0.1778	0.0212	4.965e-17	-------?-	47	13.199	7	0.06741
6:33489219	a	g	0.2335	0.0181	-0.1991	0.0237	5.079e-17	-------?-	19.4	8.683	7	0.2762
5:1312020	t	c	0.5813	0.0095	-0.1696	0.0202	5.1e-17	-------?-	57.9	16.641	7	0.01986
17:56803028	a	c	0.6908	0.0173	0.1778	0.0212	5.143e-17	+++++++?+	47.2	13.269	7	0.06582
17:56808530	a	g	0.3093	0.0172	-0.1779	0.0212	5.185e-17	-------?-	46.9	13.187	7	0.06769
19:23158720	a	t	0.141	0.0129	-0.239	0.0285	5.196e-17	-------?-	23.5	9.148	7	0.2422
12:88418390	a	t	0.9239	0.0118	0.3349	0.04	5.275e-17	+++++++?+	0	4.687	7	0.6982
7:1945428	a	g	0.5987	0.0105	-0.1686	0.0201	5.37e-17	-------?-	45.4	12.815	7	0.07674
17:56844109	c	g	0.6892	0.0176	0.1789	0.0214	5.424e-17	+++++++?+	45.3	12.795	7	0.07726
5:1336626	a	t	0.5578	0.0133	-0.1655	0.0198	5.462e-17	-------?-	53.3	14.974	7	0.03633
7:1938655	t	c	0.6015	0.015	-0.1684	0.0201	5.465e-17	-------?-	45.3	12.802	7	0.07708
7:1921068	a	g	0.5682	0.0159	-0.1652	0.0197	5.49e-17	-------?-	42.2	12.12	7	0.09669
12:88755577	t	g	0.0616	0.0056	-0.3542	0.0423	5.509e-17	-+-----?-	43.3	12.341	7	0.08988
17:56854517	t	c	0.3094	0.0173	-0.1788	0.0214	5.537e-17	-------?-	44.8	12.677	7	0.08037
3:16659303	a	g	0.6044	0.0173	0.1685	0.0201	5.539e-17	+++++++?+	33.6	10.537	7	0.1601
12:88400301	a	g	0.9212	0.0119	0.319	0.0381	5.553e-17	+++++++?+	0	6.701	7	0.4607
12:88394959	t	c	0.9212	0.0119	0.3184	0.038	5.578e-17	+++++++?+	0	6.976	7	0.4313
19:23210340	c	g	0.1415	0.0126	-0.2414	0.0288	5.794e-17	-------?-	10.6	7.832	7	0.3476
19:23166913	t	c	0.1411	0.0129	-0.2386	0.0285	5.803e-17	-------?-	22.9	9.085	7	0.2466
6:33515958	t	g	0.2774	0.0214	-0.2288	0.0273	5.807e-17	?------?-	0	3.833	6	0.6992
12:88399353	c	g	0.0786	0.0118	-0.3189	0.0381	5.854e-17	-------?-	0	6.497	7	0.4831
12:88395332	a	g	0.0787	0.0118	-0.318	0.038	6.014e-17	-------?-	1	7.07	7	0.4216
12:88396426	t	c	0.0788	0.0119	-0.3187	0.0381	6.123e-17	-------?-	0	6.976	7	0.4314
5:141644795	a	g	0.8467	0.0093	0.2368	0.0283	6.191e-17	+++++++?+	25.6	9.405	7	0.2249
17:56823298	t	g	0.3095	0.0173	-0.1785	0.0214	6.217e-17	-------?-	45.4	12.813	7	0.07679
17:56829516	a	g	0.6905	0.0173	0.1785	0.0214	6.222e-17	+++++++?+	45.4	12.813	7	0.07679
6:33529105	t	c	0.7585	0.0194	0.247	0.0296	6.423e-17	?++++++?+	0	5.597	6	0.4699
17:56767874	a	g	0.6908	0.0174	0.1783	0.0213	6.428e-17	+++++++?+	46.1	12.984	7	0.07251
17:56822687	a	g	0.6902	0.0171	0.1785	0.0214	6.456e-17	+++++++?+	46.4	13.057	7	0.07073
17:56674173	a	g	0.3096	0.0174	-0.1783	0.0213	6.506e-17	-------?-	48.3	13.531	7	0.06018
19:23158847	a	t	0.859	0.0129	0.2382	0.0285	6.564e-17	+++++++?+	23.3	9.13	7	0.2434
7:1954301	a	g	0.6014	0.0126	-0.1666	0.0199	6.572e-17	-------?-	38.8	11.447	7	0.1203
12:88401806	a	g	0.9212	0.0119	0.3184	0.0381	6.58e-17	+++++++?+	0	6.78	7	0.4522
5:1350339	t	c	0.5485	0.0095	-0.1687	0.0202	6.609e-17	-------?-	35.5	10.86	7	0.1448
4:104201598	t	c	0.3606	0.0061	-0.2113	0.0253	6.625e-17	?------?-	0	1.186	6	0.9776
12:88391758	a	g	0.0787	0.0119	-0.3176	0.038	6.71e-17	-------?-	0.3	7.022	7	0.4266
12:88391569	a	t	0.0787	0.0119	-0.3176	0.038	6.714e-17	-------?-	0.3	7.022	7	0.4266
5:1313701	a	g	0.5818	0.0096	-0.1686	0.0202	6.814e-17	-------?-	58	16.661	7	0.01972
19:23204091	c	g	0.8585	0.013	0.2407	0.0288	6.897e-17	+++++++?+	21.2	8.878	7	0.2615
7:1925454	t	c	0.3979	0.0172	0.2084	0.025	6.979e-17	?++++++?+	0	5.505	6	0.4808
17:56752123	t	c	0.6908	0.0175	0.1781	0.0213	7.104e-17	+++++++?+	47	13.204	7	0.0673
6:33613367	t	g	0.7839	0.0093	-0.1985	0.0238	7.123e-17	-------?-	0	5.943	7	0.5465
9:855511	c	g	0.3716	0.0098	-0.1694	0.0203	7.297e-17	-------?-	0	6.261	7	0.5097
17:56749298	t	c	0.6909	0.0179	0.178	0.0213	7.31e-17	+++++++?+	47.5	13.324	7	0.0646
12:88736601	a	g	0.9389	0.0055	0.3545	0.0425	7.649e-17	+-+++++?+	43.3	12.335	7	0.09006
12:88392665	t	c	0.9213	0.0118	0.3171	0.038	7.738e-17	+++++++?+	0	6.966	7	0.4324
1:165849213	t	g	0.359	0.0145	0.1687	0.0202	7.808e-17	+++++++?+	52.8	14.824	7	0.03833
17:56717249	a	g	0.3096	0.0175	-0.1777	0.0213	7.848e-17	-------?-	47.5	13.337	7	0.06432
7:1863463	t	c	0.6196	0.0154	-0.1679	0.0201	7.863e-17	-------?-	50.3	14.074	7	0.04988
17:56721963	a	c	0.3095	0.0177	-0.1777	0.0213	7.982e-17	-------?-	47.6	13.353	7	0.06396
19:23095683	a	g	0.1403	0.0125	-0.2402	0.0288	8.03e-17	-------?-	33.7	10.563	7	0.1588
17:56716025	a	g	0.6903	0.0175	0.1777	0.0213	8.082e-17	+++++++?+	47.4	13.299	7	0.06515
17:56719197	t	c	0.6904	0.0175	0.1777	0.0213	8.109e-17	+++++++?+	47.4	13.3	7	0.06514
12:88763206	c	g	0.0611	0.0056	-0.354	0.0425	8.184e-17	-+-----?-	44.4	12.595	7	0.08262
17:56736490	t	c	0.3096	0.0175	-0.1776	0.0213	8.236e-17	-------?-	47.4	13.301	7	0.06511
17:56727378	a	g	0.6904	0.0175	0.1776	0.0213	8.26e-17	+++++++?+	47.3	13.276	7	0.06566
12:88736579	t	c	0.9389	0.0055	0.354	0.0425	8.26e-17	+-+++++?+	43.3	12.343	7	0.08983
12:88393177	c	g	0.0785	0.0118	-0.3167	0.038	8.261e-17	-------?-	0	6.814	7	0.4485
17:56883236	a	g	0.3079	0.0184	-0.1791	0.0215	8.348e-17	-------?-	45.6	12.876	7	0.07519
17:56737765	a	g	0.3095	0.0175	-0.1775	0.0213	8.403e-17	-------?-	45.2	12.784	7	0.07754
19:23179518	a	g	0.1412	0.013	-0.2408	0.0289	8.496e-17	-------?-	16	8.337	7	0.3038
15:55984265	t	c	0.6168	0.0091	0.1697	0.0204	8.72e-17	+++++++?+	39.6	11.595	7	0.1147
17:56685214	t	c	0.6904	0.017	0.1774	0.0213	8.795e-17	+++++++?+	49.7	13.921	7	0.0526
6:33620008	c	g	0.2122	0.0093	0.1969	0.0237	8.801e-17	+++++++?+	0	6.85	7	0.4446
5:1344458	a	g	0.5481	0.0101	-0.1645	0.0198	8.907e-17	-------?-	49.2	13.785	7	0.05515
12:88396880	a	g	0.9215	0.0118	0.3167	0.0381	8.943e-17	+++++++?+	0	6.186	7	0.5182
7:1955152	t	c	0.3999	0.0122	0.1656	0.0199	8.959e-17	+++++++?+	36.3	10.989	7	0.1391
7:1953766	c	g	0.4001	0.0117	0.166	0.02	8.963e-17	+++++++?+	37.1	11.122	7	0.1334
17:56752016	a	g	0.6908	0.0175	0.1773	0.0213	9.014e-17	+++++++?+	45.3	12.796	7	0.07724
12:88736435	t	c	0.0612	0.0056	-0.3533	0.0425	9.08e-17	-+-----?-	43	12.288	7	0.09149
7:2004421	t	c	0.6147	0.0133	-0.1668	0.0201	9.114e-17	-------?-	45.3	12.807	7	0.07696
5:1315343	a	g	0.4194	0.0099	0.1673	0.0201	9.144e-17	+++++++?+	51.4	14.404	7	0.04444
1:156202809	c	g	0.6152	0.0081	-0.1656	0.0199	9.356e-17	-------?-	0	5.977	7	0.5424
12:88730451	t	c	0.0613	0.0054	-0.353	0.0425	9.405e-17	-+-----?-	43.1	12.295	7	0.09127
6:33614127	t	c	0.7831	0.0099	-0.1992	0.024	9.422e-17	-------?-	0	5.287	7	0.625
17:56894638	a	g	0.3093	0.0178	-0.1771	0.0213	1.004e-16	-------?-	44.7	12.655	7	0.08098
9:856045	t	c	0.6321	0.0096	0.1727	0.0208	1.022e-16	+++++++?+	0	6.149	7	0.5224
1:156202173	a	g	0.3875	0.0076	0.1633	0.0197	1.025e-16	++++0++?+	0	5.207	7	0.6348
6:33474528	t	c	0.7674	0.0182	0.1918	0.0231	1.033e-16	+++++++?+	15	8.234	7	0.3124
17:56707190	t	c	0.6905	0.0174	0.177	0.0213	1.042e-16	+++++++?+	48.9	13.707	7	0.05665
19:23216103	c	g	0.8583	0.0128	0.2394	0.0288	1.046e-16	+++++++?+	13.7	8.114	7	0.3227
7:1868995	a	g	0.6229	0.0159	-0.1708	0.0206	1.055e-16	-------?-	55	15.551	7	0.02955
4:104301711	c	g	0.2804	0.0099	-0.1851	0.0223	1.06e-16	-------?-	0	2.473	7	0.9291
17:56761411	t	c	0.6907	0.0175	0.1769	0.0213	1.066e-16	+++++++?+	45.4	12.822	7	0.07656
7:1868761	a	g	0.6229	0.0159	-0.1707	0.0206	1.073e-16	-------?-	55	15.55	7	0.02956
17:56730593	a	g	0.6905	0.0175	0.1802	0.0217	1.078e-16	+++++++?+	49.1	13.758	7	0.05567
17:56861253	a	g	0.6904	0.0173	0.1771	0.0213	1.08e-16	+++++++?+	46.9	13.182	7	0.06779
7:2030287	t	g	0.6117	0.0124	-0.1695	0.0204	1.081e-16	-------?-	18	8.54	7	0.2874
4:104281586	a	t	0.2775	0.0102	-0.182	0.0219	1.087e-16	-------?-	0	3.037	7	0.8816
12:88394586	t	c	0.0785	0.0118	-0.3156	0.038	1.088e-16	-------?-	0	6.475	7	0.4856
12:88726033	t	c	0.0614	0.0054	-0.3521	0.0425	1.1e-16	-+-----?-	42.8	12.243	7	0.09286
7:1948172	c	g	0.4	0.0112	0.167	0.0201	1.103e-16	+++++++?+	40.4	11.744	7	0.1093
17:56874423	t	c	0.6906	0.0173	0.177	0.0213	1.105e-16	+++++++?+	46.9	13.186	7	0.06771
7:2027448	t	c	0.5729	0.0138	-0.1612	0.0194	1.109e-16	-------?-	19.8	8.733	7	0.2724
19:23182380	t	c	0.1412	0.0126	-0.2406	0.029	1.118e-16	-------?-	19.2	8.658	7	0.2781
6:33618185	a	g	0.7842	0.0093	-0.1957	0.0236	1.13e-16	-------?-	0	6.648	7	0.4664
19:23104068	a	g	0.1405	0.0124	-0.2402	0.029	1.132e-16	-------?-	31.9	10.278	7	0.1734
7:1953571	a	g	0.6005	0.0117	-0.165	0.0199	1.141e-16	-------?-	40.7	11.795	7	0.1075
17:56732304	a	g	0.6784	0.0189	0.175	0.0211	1.159e-16	+++++++?+	51.7	14.501	7	0.04296
12:88395286	a	g	0.9215	0.0118	0.3154	0.0381	1.165e-16	+++++++?+	0	6.549	7	0.4773
7:1947958	a	g	0.4351	0.0125	0.1635	0.0197	1.192e-16	+++++++?+	43.5	12.38	7	0.08873
12:88740127	a	g	0.0613	0.0055	-0.3498	0.0422	1.195e-16	-+-----?-	42.8	12.233	7	0.09316
17:56785571	t	c	0.3093	0.0173	-0.1766	0.0213	1.206e-16	-------?-	46.1	12.983	7	0.07253
1:165835364	t	c	0.3591	0.0147	0.1668	0.0201	1.207e-16	+++++++?+	51.5	14.418	7	0.04422
7:2019875	a	g	0.6178	0.0128	-0.1664	0.0201	1.217e-16	-------?-	33.4	10.506	7	0.1616
12:88726071	t	c	0.0614	0.0054	-0.3515	0.0425	1.231e-16	-+-----?-	42.7	12.22	7	0.09354
12:88726503	c	g	0.9386	0.0054	0.3515	0.0425	1.232e-16	+-+++++?+	42.7	12.22	7	0.09354
12:88743355	t	c	0.9388	0.0055	0.3519	0.0425	1.234e-16	+-+++++?+	41.8	12.025	7	0.09975
7:1986738	a	g	0.6243	0.0191	-0.1691	0.0204	1.277e-16	-------?-	22.3	9.006	7	0.2522
12:88394771	t	c	0.921	0.0119	0.313	0.0378	1.3e-16	+++++++?+	0	6.879	7	0.4416
9:870478	t	g	0.1933	0.0065	-0.2074	0.0251	1.308e-16	-------?-	0	1.003	7	0.9948
17:56893642	t	c	0.6907	0.0178	0.1764	0.0213	1.314e-16	+++++++?+	45.6	12.866	7	0.07543
12:88743455	t	c	0.9389	0.0055	0.3522	0.0426	1.333e-16	+-+++++?+	42.1	12.091	7	0.09759
6:33516013	a	g	0.7215	0.021	0.2273	0.0275	1.337e-16	?++++++?+	0	3.735	6	0.7125
9:853240	t	c	0.6286	0.01	0.1712	0.0207	1.366e-16	+++++++?+	0	6.235	7	0.5126
9:853389	a	g	0.6286	0.01	0.1712	0.0207	1.367e-16	+++++++?+	0	6.236	7	0.5125
17:56892872	a	t	0.3093	0.0177	-0.1763	0.0213	1.369e-16	-------?-	45.4	12.826	7	0.07645
12:88724827	a	g	0.0613	0.0054	-0.3513	0.0425	1.397e-16	-+-----?-	42.6	12.199	7	0.09421
9:853817	a	g	0.3714	0.01	-0.1712	0.0207	1.406e-16	-------?-	0	6.216	7	0.5148
7:2025040	a	g	0.3891	0.0128	0.1687	0.0204	1.444e-16	+++++++?+	21.9	8.962	7	0.2554
7:1951236	t	c	0.5619	0.0133	-0.1613	0.0195	1.445e-16	-------?-	35.5	10.851	7	0.1453
7:1950440	c	g	0.4002	0.0114	0.1664	0.0202	1.459e-16	+++++++?+	36	10.929	7	0.1417
5:1318797	t	c	0.0297	0.0031	0.4835	0.0585	1.466e-16	+++++++?+	6.4	7.481	7	0.3806
9:853004	t	c	0.3713	0.01	-0.1711	0.0207	1.482e-16	-------?-	0	6.21	7	0.5154
12:88744413	t	g	0.9387	0.0055	0.3521	0.0426	1.483e-16	+-+++++?+	42.2	12.112	7	0.09692
17:56842043	a	g	0.3094	0.0173	-0.1769	0.0214	1.504e-16	-------?-	42.7	12.215	7	0.0937
7:1932688	a	g	0.6111	0.0147	-0.1668	0.0202	1.543e-16	-------?-	35	10.776	7	0.1487
9:853681	t	c	0.6287	0.0099	0.171	0.0207	1.564e-16	+++++++?+	0	6.253	7	0.5106
17:56853025	t	c	0.6878	0.017	0.1791	0.0217	1.588e-16	+++++++?+	45.1	12.758	7	0.07822
12:88401539	t	g	0.9215	0.0119	0.3176	0.0385	1.641e-16	+++++++?+	0	6.775	7	0.4527
19:23219851	c	g	0.858	0.0127	0.236	0.0286	1.654e-16	+++++++?+	19.3	8.674	7	0.2769
4:104249776	t	c	0.4882	0.0061	0.1634	0.0198	1.667e-16	+++++++?+	0	4.366	7	0.7368
5:1314009	t	c	0.4182	0.0096	0.1669	0.0202	1.668e-16	+++++++?+	54.4	15.337	7	0.03192
1:156197380	t	c	0.6339	0.0115	-0.1659	0.0201	1.697e-16	-------?-	0.9	7.061	7	0.4225
7:1947687	a	g	0.4406	0.0125	0.1622	0.0197	1.72e-16	+++++++?+	41.6	11.978	7	0.1013
12:88746209	c	g	0.9387	0.0055	0.3511	0.0426	1.737e-16	+-+++++?+	43.3	12.345	7	0.08975
19:23233047	a	g	0.8606	0.0121	0.2423	0.0294	1.783e-16	+++++++?+	5.4	7.396	7	0.3889
4:104293598	t	c	0.4321	0.0108	-0.1644	0.02	1.867e-16	-------?-	0	1.619	7	0.9779
1:156204047	a	g	0.6336	0.011	-0.1658	0.0202	1.934e-16	-------?-	0	5.819	7	0.561
7:1951227	c	g	0.5624	0.0131	-0.1621	0.0197	1.99e-16	-------?-	41.3	11.933	7	0.1028
17:56894219	t	c	0.6891	0.0213	0.2209	0.0269	1.993e-16	?++++++?+	0	3.934	6	0.6855
17:56736598	c	g	0.6865	0.0209	0.2269	0.0276	1.996e-16	?++++++?+	0	3.968	6	0.681
12:88393833	a	g	0.0783	0.0119	-0.3173	0.0386	2.028e-16	-------?-	0	6.922	7	0.4371
7:1948712	t	c	0.6007	0.0108	-0.1675	0.0204	2.07e-16	-------?-	39.8	11.628	7	0.1135
7:1948359	t	c	0.6007	0.0108	-0.1675	0.0204	2.074e-16	-------?-	39.8	11.626	7	0.1135
12:88739435	t	c	0.0612	0.0055	-0.3472	0.0423	2.114e-16	-+-----?-	39.4	11.56	7	0.116
17:56919549	a	g	0.6909	0.0177	0.1761	0.0214	2.118e-16	+++++++?+	46.3	13.046	7	0.07099
17:56937653	t	c	0.6908	0.0177	0.1761	0.0214	2.124e-16	+++++++?+	46.5	13.093	7	0.06987
15:56053475	a	g	0.4973	0.0119	-0.1632	0.0199	2.132e-16	-------?-	0	4.5	7	0.7207
9:880777	t	c	0.7709	0.0094	0.1984	0.0242	2.182e-16	+-+++++?+	41.3	11.935	7	0.1027
3:156308136	t	c	0.2519	0.0081	-0.1859	0.0226	2.189e-16	-------?-	0	5.007	7	0.6591
17:56900870	a	g	0.3092	0.0177	-0.176	0.0214	2.195e-16	-------?-	45.6	12.867	7	0.07543
17:56925836	a	g	0.3095	0.0177	-0.176	0.0214	2.21e-16	-------?-	47.8	13.414	7	0.06264
17:56632543	t	g	0.3104	0.0174	-0.1764	0.0215	2.227e-16	-------?-	46.5	13.075	7	0.0703
7:2022063	c	g	0.3838	0.0118	0.1674	0.0204	2.235e-16	+++++++?+	29.5	9.936	7	0.1922
17:56630474	t	c	0.6896	0.0174	0.1764	0.0215	2.237e-16	+++++++?+	46.5	13.076	7	0.07028
4:104161243	t	c	0.4536	0.0332	-0.2153	0.0262	2.238e-16	?------?-	14.2	6.994	6	0.3214
3:156292361	t	c	0.758	0.0071	0.1913	0.0233	2.265e-16	+++++++?+	0	6.236	7	0.5125
1:165833345	t	c	0.6439	0.0145	-0.1699	0.0207	2.278e-16	-------?-	43.2	12.321	7	0.09047
19:23135832	t	c	0.8538	0.0138	0.3018	0.0368	2.313e-16	?++++++?+	0	0.917	6	0.9886
17:56902444	a	g	0.6908	0.0178	0.1758	0.0214	2.329e-16	+++++++?+	46	12.967	7	0.07292
1:156200445	c	g	0.6333	0.011	-0.1654	0.0202	2.342e-16	-------?-	0	5.995	7	0.5403
4:104372565	t	c	0.6856	0.011	0.178	0.0217	2.389e-16	+++++++?+	0	2.977	7	0.8872
17:56929840	a	g	0.3092	0.0178	-0.1757	0.0214	2.412e-16	-------?-	46	12.972	7	0.07279
17:56919042	a	g	0.6908	0.0177	0.1757	0.0214	2.422e-16	+++++++?+	46.1	12.976	7	0.07269
9:855802	c	g	0.6283	0.0101	0.169	0.0206	2.489e-16	+++++++?+	0	6.427	7	0.4909
5:141691371	a	c	0.7688	0.0135	0.1964	0.024	2.552e-16	+++++++?+	5.9	7.439	7	0.3846
1:165840411	t	c	0.6382	0.0129	-0.1674	0.0204	2.607e-16	-------?-	51.5	14.443	7	0.04384
12:88392640	a	g	0.0783	0.0118	-0.3156	0.0385	2.609e-16	-------?-	0	6.874	7	0.4421
7:2027311	t	g	0.6113	0.0168	-0.1655	0.0202	2.627e-16	-------?-	25.6	9.404	7	0.2249
7:1953897	t	c	0.6014	0.0112	-0.1655	0.0202	2.633e-16	-------?-	34.9	10.756	7	0.1496
17:56916804	t	c	0.6908	0.0177	0.1755	0.0214	2.663e-16	+++++++?+	45.7	12.901	7	0.07455
4:104313826	t	c	0.2854	0.009	-0.1839	0.0225	2.664e-16	-------?-	0	1.857	7	0.9673
7:1948756	a	g	0.6007	0.0108	-0.1669	0.0204	2.748e-16	-------?-	37.8	11.259	7	0.1277
19:23120827	a	t	0.1411	0.0126	-0.2407	0.0294	2.778e-16	-------?-	27.2	9.616	7	0.2114
4:104268557	a	t	0.7203	0.0097	0.1787	0.0219	2.875e-16	+++++++?+	0	2.681	7	0.9129
7:1953650	c	g	0.4015	0.0145	0.2022	0.0247	2.889e-16	?++++++?+	0	5.989	6	0.4244
12:88389804	t	g	0.9219	0.0118	0.3156	0.0386	2.89e-16	+++++++?+	0	6.39	7	0.495
1:165831649	a	g	0.6415	0.0147	-0.1658	0.0203	2.911e-16	-------?-	48.4	13.556	7	0.05966
1:156197614	t	g	0.3667	0.0112	0.1647	0.0201	2.95e-16	+++++++?+	0	6.135	7	0.5241
7:1939765	t	c	0.6017	0.0143	-0.1669	0.0204	2.957e-16	-------?-	47.2	13.268	7	0.06583
1:156198994	t	c	0.3666	0.0111	0.1646	0.0201	3.024e-16	+++++++?+	0	5.934	7	0.5475
7:1950784	t	c	0.4002	0.0114	0.1649	0.0202	3.03e-16	+++++++?+	29.9	9.985	7	0.1894
7:2012997	a	g	0.6124	0.0146	-0.1649	0.0202	3.073e-16	-------?-	21.6	8.931	7	0.2576
17:56761758	c	g	0.6922	0.0187	0.1772	0.0217	3.088e-16	+++++++?+	50.4	14.113	7	0.04921
5:141662764	t	c	0.7871	0.009	0.199	0.0244	3.103e-16	+++++++?+	0	6.341	7	0.5005
12:88741050	t	g	0.9379	0.0057	0.3461	0.0424	3.143e-16	+-+++++?+	41.1	11.879	7	0.1046
4:104177131	a	g	0.3536	0.0111	-0.2153	0.0264	3.169e-16	?------?-	0	1.112	6	0.981
9:856185	a	g	0.6285	0.0098	0.1692	0.0207	3.323e-16	+++++++?+	0	6.769	7	0.4533
7:1942270	t	c	0.6027	0.0154	-0.1647	0.0202	3.362e-16	-------?-	46.7	13.125	7	0.06912
3:156304400	t	c	0.7444	0.0066	0.1841	0.0226	3.4e-16	+++++++?+	0	4.615	7	0.7068
15:56063653	a	g	0.4881	0.0131	0.1618	0.0198	3.415e-16	+++++++?+	0	4.645	7	0.7032
16:88535407	c	g	0.3311	0.0106	0.1746	0.0214	3.574e-16	+++++++?+	0	3.1	7	0.8756
12:88764092	t	g	0.9362	0.0057	0.3426	0.042	3.608e-16	+-+++++?+	34.4	10.663	7	0.154
9:852361	t	c	0.9238	0.0061	0.321	0.0394	3.618e-16	+++++++?+	0	6.925	7	0.4367
5:1300401	t	c	0.3875	0.0182	-0.1684	0.0207	3.625e-16	-------?-	27.7	9.689	7	0.2069
7:1955435	a	g	0.4012	0.0125	0.1641	0.0201	3.637e-16	+++++++?+	45.6	12.864	7	0.0755
12:14607571	c	g	0.5005	0.0188	0.1582	0.0194	3.668e-16	+++++++?+	0	4.434	7	0.7287
12:88408355	t	c	0.9222	0.0118	0.3142	0.0386	3.714e-16	+++++++?+	0	5.838	7	0.5588
7:1950405	c	g	0.4373	0.0131	0.161	0.0198	3.719e-16	+++++++?+	41.1	11.894	7	0.1041
7:2041432	a	g	0.4033	0.0146	0.1614	0.0198	3.893e-16	+++++++?+	39.2	11.512	7	0.1178
9:856658	a	g	0.3718	0.0103	-0.1685	0.0207	3.928e-16	-------?-	0	6.074	7	0.5311
16:88507538	t	c	0.6858	0.0198	-0.1791	0.022	3.928e-16	-------?-	0	1.35	7	0.987
9:856403	a	g	0.6283	0.01	0.1686	0.0207	3.969e-16	+++++++?+	0	6.465	7	0.4866
6:33521865	a	g	0.276	0.0232	-0.2294	0.0282	4.022e-16	?------?-	0	3.841	6	0.6981
9:856554	a	g	0.6283	0.0101	0.1686	0.0207	4.027e-16	+++++++?+	0	6.495	7	0.4833
7:1950292	a	t	0.4375	0.0132	0.1607	0.0198	4.061e-16	+++++++?+	41.3	11.932	7	0.1028
12:88404497	a	g	0.0781	0.0119	-0.3129	0.0385	4.154e-16	-------?-	0	6.056	7	0.5332
1:165833248	a	c	0.3565	0.0146	0.1684	0.0207	4.164e-16	+++++++?+	44.2	12.547	7	0.08395
12:88408176	t	g	0.0778	0.0117	-0.3136	0.0386	4.224e-16	-------?-	0	5.937	7	0.5471
15:55939959	a	g	0.6695	0.0106	0.1755	0.0216	4.323e-16	+++++++?+	30.3	10.046	7	0.186
7:1942866	t	c	0.3977	0.0156	0.1641	0.0202	4.363e-16	+++++++?+	44.3	12.567	7	0.0834
9:855876	t	c	0.63	0.0094	0.1682	0.0207	4.396e-16	+++++++?+	0	6.08	7	0.5305
1:156202640	t	c	0.6305	0.0114	-0.1634	0.0201	4.439e-16	----+--?-	0	6.162	7	0.5209
9:877864	a	c	0.2819	0.0092	0.1784	0.0219	4.443e-16	+++-+++?+	12.6	8.005	7	0.3321
7:2029867	t	c	0.4276	0.0124	0.1623	0.02	4.496e-16	+++++++?+	29.5	9.927	7	0.1928
19:23228082	t	c	0.8601	0.0123	0.2387	0.0294	4.503e-16	+++++++?+	12.6	8.013	7	0.3314
9:855582	a	g	0.6281	0.0099	0.1683	0.0207	4.513e-16	+++++++?+	0	6.49	7	0.4838
6:33471969	t	g	0.7676	0.0183	0.1878	0.0231	4.535e-16	+++++++?+	3.4	7.249	7	0.4035
7:2037215	a	g	0.6022	0.0132	-0.1632	0.0201	4.544e-16	-------?-	29	9.854	7	0.197
12:88406506	a	g	0.0778	0.0117	-0.3132	0.0386	4.55e-16	-------?-	0	5.976	7	0.5425
9:880802	t	c	0.239	0.0089	-0.1953	0.024	4.584e-16	-+-----?-	31.7	10.245	7	0.1751
1:156204653	t	c	0.6161	0.0078	-0.1639	0.0202	4.637e-16	-------?-	0	5.489	7	0.6006
12:14643510	t	g	0.4991	0.019	-0.1569	0.0193	4.706e-16	-------?-	0	4.898	7	0.6724
12:89021980	t	c	0.9832	0.0053	0.7766	0.0957	4.716e-16	++++?++?+	15.5	7.102	6	0.3115
19:23227257	a	t	0.1398	0.0121	-0.2385	0.0294	4.738e-16	-------?-	17.6	8.492	7	0.2912
4:104173747	a	t	0.6701	0.0288	0.2171	0.0268	4.776e-16	?++++++?+	0	0.774	6	0.9928
16:88535242	t	c	0.6684	0.0126	-0.1752	0.0216	4.841e-16	-------?-	0	3.914	7	0.7896
3:156304571	a	g	0.7443	0.0065	0.1831	0.0226	4.845e-16	+++++++?+	0	4.651	7	0.7025
9:855612	a	c	0.629	0.0091	0.1689	0.0208	4.934e-16	+++++++?+	0	6.68	7	0.4629
12:88390284	c	g	0.9221	0.0119	0.3135	0.0386	4.978e-16	+++++++?+	0	6.225	7	0.5137
3:156312314	a	g	0.2588	0.0062	-0.1822	0.0225	5.007e-16	-------?-	0	4.682	7	0.6988
9:856195	a	g	0.6303	0.0096	0.1678	0.0207	5.178e-16	+++++++?+	0	6.126	7	0.5251
9:778852	t	c	0.6093	0.0122	-0.1641	0.0202	5.182e-16	-------?-	33.2	10.486	7	0.1627
6:33519062	t	c	0.2429	0.0177	-0.2404	0.0297	5.207e-16	?------?-	0	5.104	6	0.5305
5:1346303	c	g	0.545	0.0093	-0.1656	0.0204	5.231e-16	-?-----?-	50.3	12.07	6	0.06042
3:156304811	a	g	0.7443	0.0065	0.1829	0.0226	5.255e-16	+++++++?+	0	4.655	7	0.702
7:1953521	t	c	0.4386	0.0127	0.1592	0.0196	5.283e-16	+++++++?+	45.8	12.917	7	0.07415
3:156311043	t	c	0.7442	0.0063	0.1828	0.0226	5.333e-16	+++++++?+	0	4.629	7	0.7051
19:23138011	a	g	0.8588	0.0126	0.2369	0.0292	5.344e-16	+++++++?+	19.5	8.696	7	0.2752
12:14551485	a	g	0.4912	0.0182	0.1625	0.02	5.353e-16	+++++++?+	0	5.036	7	0.6555
12:88405800	a	g	0.0778	0.0117	-0.3115	0.0384	5.363e-16	-------?-	0	5.976	7	0.5426
4:104055722	a	g	0.8021	0.0118	0.2007	0.0248	5.394e-16	+++++++?+	0	2.002	7	0.9597
12:14553711	t	c	0.491	0.018	0.1624	0.02	5.433e-16	+++++++?+	0	5.028	7	0.6565
15:55963844	a	g	0.4928	0.0156	-0.1621	0.02	5.509e-16	-------?-	53	14.898	7	0.03733
5:1330253	t	c	0.4579	0.0103	0.1613	0.0199	5.543e-16	+++++++?+	50.5	14.143	7	0.04869
9:856389	t	c	0.6285	0.0099	0.1685	0.0208	5.549e-16	+++++++?+	0	6.477	7	0.4853
3:156319087	t	c	0.7406	0.0065	0.1821	0.0225	5.553e-16	+++++++?+	0	5.979	7	0.5422
12:88740601	a	t	0.0613	0.0056	-0.3436	0.0424	5.557e-16	-+-----?-	37.4	11.186	7	0.1307
4:104267254	t	g	0.721	0.0094	0.1808	0.0223	5.557e-16	+++++++?+	0	2.602	7	0.9192
16:88534923	a	g	0.3339	0.0132	0.1746	0.0216	5.563e-16	+++++++?+	0	2.837	7	0.8996
3:156305641	t	g	0.7443	0.0065	0.1827	0.0226	5.59e-16	+++++++?+	0	4.694	7	0.6972
7:2166319	t	g	0.408	0.0125	0.1602	0.0198	5.737e-16	+++++++?+	57.1	16.325	7	0.02231
9:778899	t	c	0.5968	0.0142	-0.1658	0.0205	5.773e-16	-------?-	30.4	10.063	7	0.1851
9:783574	a	g	0.5842	0.0149	-0.1616	0.02	5.904e-16	-------?-	41.9	12.054	7	0.09881
5:1337906	a	t	0.4581	0.0102	0.1609	0.0199	5.969e-16	+++++++?+	50.6	14.169	7	0.04825
12:88408140	a	g	0.9224	0.0117	0.312	0.0386	6.012e-16	+++++++?+	0	5.58	7	0.5895
5:1354462	t	g	0.5461	0.0083	-0.1644	0.0203	6.171e-16	-------?-	45.4	12.814	7	0.07678
17:36093022	a	g	0.6388	0.0082	0.1718	0.0213	6.204e-16	+++++++?+	0	5.938	7	0.547
17:56797503	a	g	0.6362	0.0175	0.1659	0.0205	6.285e-16	+++++++?+	54.8	15.477	7	0.03035
12:88410728	c	g	0.9222	0.0117	0.311	0.0385	6.315e-16	+++++++?+	0	5.972	7	0.543
1:156202759	a	g	0.6313	0.0112	-0.1626	0.0201	6.406e-16	----+--?-	0	5.895	7	0.552
7:1950385	a	g	0.5627	0.0132	-0.1598	0.0198	6.432e-16	-------?-	37.6	11.221	7	0.1293
1:156202860	a	t	0.3686	0.0113	0.1626	0.0201	6.581e-16	++++-++?+	0	5.897	7	0.5518
9:855571	a	g	0.3716	0.0096	-0.1682	0.0208	6.61e-16	-------?-	0	6.636	7	0.4678
X:91141671	a	g	0.198	0.0741	-0.1858	0.023	6.649e-16	+--+-?-?-	94.8	114.901	6	1.916e-22
15:66839282	t	g	0.2656	0.0141	0.1756	0.0217	6.731e-16	+++++++?+	0.7	7.049	7	0.4238
3:156316692	a	t	0.2583	0.006	-0.1814	0.0225	6.772e-16	-------?-	0	4.854	7	0.6778
4:104033112	a	g	0.8	0.0132	0.2031	0.0252	6.789e-16	+++++++?+	0	2.147	7	0.9513
19:23239140	a	g	0.8777	0.0126	0.2464	0.0305	6.878e-16	+++++++?+	0	6.946	7	0.4345
5:1331219	a	g	0.4581	0.0102	0.1608	0.0199	6.973e-16	+++++++?+	50.5	14.135	7	0.04884
1:156202868	a	g	0.6315	0.0113	-0.1624	0.0201	6.996e-16	----+--?-	0	5.906	7	0.5508
17:56709222	a	g	0.3126	0.0151	-0.1721	0.0213	7.027e-16	-?-----?-	48.8	11.714	6	0.06865
7:2050401	t	c	0.5959	0.0131	-0.162	0.0201	7.038e-16	-------?-	37.1	11.127	7	0.1332
4:104022302	a	t	0.1984	0.0128	-0.2032	0.0252	7.05e-16	-------?-	0	2.647	7	0.9156
7:1863164	t	c	0.6133	0.0155	-0.1633	0.0202	7.115e-16	-------?-	42.5	12.18	7	0.0948
7:2036550	t	c	0.3961	0.0137	0.1641	0.0203	7.341e-16	+++++++?+	28.4	9.774	7	0.2018
4:104046990	a	c	0.7999	0.0132	0.2017	0.025	7.344e-16	+++++++?+	0	2.089	7	0.9547
1:165839732	a	g	0.3589	0.0136	0.1643	0.0204	7.389e-16	+++++++?+	58.4	16.807	7	0.01868
9:786348	t	c	0.4063	0.013	0.1648	0.0204	7.511e-16	+++++++?+	56	15.912	7	0.02593
4:104026547	t	c	0.8017	0.0128	0.203	0.0252	7.512e-16	+++++++?+	0	2.651	7	0.9153
19:23119174	a	g	0.2023	0.0088	-0.1976	0.0245	7.691e-16	-------?-	12.5	7.998	7	0.3327
3:16612886	t	c	0.2839	0.0201	-0.1726	0.0214	7.798e-16	-------?-	0	3.92	7	0.789
7:2046830	t	c	0.5954	0.0138	-0.1617	0.0201	7.813e-16	-------?-	32.8	10.41	7	0.1665
4:104258396	t	c	0.7204	0.0097	0.1772	0.022	7.813e-16	+++++++?+	0	3.399	7	0.8458
3:16646194	t	g	0.7194	0.02	0.1784	0.0221	7.867e-16	+++++++?+	0	6.129	7	0.5248
3:16643940	t	g	0.2839	0.0199	-0.1768	0.022	8.002e-16	-------?-	0	4.96	7	0.6648
7:1954914	a	g	0.6088	0.0134	-0.1627	0.0202	8.049e-16	-------?-	45.1	12.758	7	0.07824
4:104092281	c	g	0.199	0.0126	-0.2021	0.0251	8.115e-16	-------?-	0	2.085	7	0.955
4:104091605	a	c	0.199	0.0126	-0.2021	0.0251	8.117e-16	-------?-	0	2.085	7	0.955
4:104041293	t	c	0.2001	0.0133	-0.2025	0.0251	8.185e-16	-------?-	0	2.15	7	0.9511
1:156206121	a	g	0.705	0.0078	-0.1705	0.0212	8.194e-16	----+--?-	21.5	8.922	7	0.2583
3:156286090	t	c	0.2568	0.0067	-0.1846	0.0229	8.224e-16	-------?-	0	4.661	7	0.7013
19:23119181	a	g	0.7977	0.0088	0.1975	0.0245	8.269e-16	+++++++?+	12.3	7.981	7	0.3343
7:2056253	c	g	0.3757	0.0125	0.1647	0.0205	8.273e-16	+++++++?+	42.9	12.254	7	0.09251
12:88410781	a	g	0.9221	0.0116	0.3092	0.0384	8.547e-16	+++++++?+	0	6.075	7	0.531
3:16643248	c	g	0.7159	0.02	0.1756	0.0218	8.578e-16	+++++++?+	0	5.046	7	0.6543
7:2048335	a	g	0.4043	0.0136	0.1617	0.0201	8.636e-16	+++++++?+	34.2	10.641	7	0.1551
4:104039659	a	g	0.8017	0.0128	0.2014	0.025	8.711e-16	+++++++?+	0	2.318	7	0.9402
3:156317379	a	g	0.2599	0.0065	-0.1805	0.0224	8.764e-16	-------?-	0	5.053	7	0.6535
7:1949198	a	g	0.4369	0.0119	0.1608	0.02	8.813e-16	+++++++?+	40.7	11.795	7	0.1075
7:1949328	t	c	0.4369	0.012	0.1608	0.02	8.845e-16	+++++++?+	40.7	11.795	7	0.1075
3:156330187	a	c	0.7412	0.0071	0.1812	0.0225	8.877e-16	+++++++?+	0	5.258	7	0.6285
3:16643399	c	g	0.7159	0.0199	0.1755	0.0218	8.908e-16	+++++++?+	0	5.077	7	0.6505
6:33519068	t	c	0.7578	0.0178	0.24	0.0298	8.99e-16	?++++++?+	0	4.837	6	0.5648
7:2161849	a	g	0.6088	0.0116	-0.1596	0.0199	9.045e-16	-------?-	63	18.924	7	0.008429
4:104022110	a	g	0.8017	0.0129	0.2023	0.0252	9.223e-16	+++++++?+	0	2.636	7	0.9165
4:104034985	c	g	0.7998	0.0133	0.203	0.0253	9.246e-16	+++++++?+	0	2.28	7	0.9427
7:2047845	a	g	0.4043	0.0136	0.1615	0.0201	9.278e-16	+++++++?+	34.6	10.697	7	0.1524
6:33519073	t	c	0.7579	0.0178	0.2399	0.0299	9.385e-16	?++++++?+	0	4.861	6	0.5617
1:156200671	t	c	0.3696	0.0108	0.162	0.0202	9.558e-16	++++0++?+	0	5.758	7	0.5683
4:104036168	t	c	0.2001	0.0133	-0.2029	0.0253	9.576e-16	-------?-	0	2.283	7	0.9425
7:2048136	t	c	0.4043	0.0136	0.1614	0.0201	9.596e-16	+++++++?+	34.7	10.713	7	0.1516
5:1312457	a	g	0.4371	0.0096	0.1602	0.02	9.709e-16	+++++++?+	56.7	16.161	7	0.02368
12:14645428	a	g	0.4981	0.0199	-0.1584	0.0197	9.741e-16	-------?-	0	5.282	7	0.6256
7:2083664	a	g	0.39	0.0112	0.1597	0.0199	9.853e-16	+++++++?+	46.9	13.193	7	0.06755
7:2036669	t	g	0.4021	0.0126	0.1629	0.0203	9.88e-16	+++++++?+	34.7	10.722	7	0.1512
7:1954273	a	g	0.5642	0.0137	-0.1589	0.0198	9.926e-16	-------?-	41.9	12.043	7	0.09916
7:2168495	t	c	0.6342	0.0117	-0.1666	0.0208	9.988e-16	-------?-	68.7	22.366	7	0.002196
4:104032264	a	g	0.8018	0.0128	0.202	0.0252	1.001e-15	+++++++?+	0	2.4	7	0.9344
3:16616432	c	g	0.7161	0.0201	0.1719	0.0214	1.001e-15	+++++++?+	0	4.114	7	0.7666
3:156300822	t	c	0.2564	0.0069	-0.1838	0.0229	1.004e-15	-------?-	0	4.875	7	0.6752
4:104031440	t	g	0.1983	0.0128	-0.2019	0.0252	1.006e-15	-------?-	0	2.381	7	0.9358
3:16616328	t	c	0.7162	0.0201	0.1719	0.0214	1.009e-15	+++++++?+	0	4.108	7	0.7672
5:1337070	t	c	0.4589	0.01	0.1568	0.0195	1.02e-15	+++++++?+	54.4	15.352	7	0.03175
21:47694712	a	g	0.5995	0.0133	-0.163	0.0203	1.023e-15	-?----+?-	64.7	16.978	6	0.009363
6:33518836	a	g	0.2345	0.0253	-0.2412	0.0301	1.03e-15	?------?-	0	5.612	6	0.468
4:104039926	a	g	0.1996	0.0128	-0.2014	0.0251	1.031e-15	-------?-	0	2.066	7	0.9561
15:66801937	t	g	0.7349	0.0145	-0.1752	0.0218	1.032e-15	-------?-	0	6.183	7	0.5186
9:779507	t	g	0.42	0.0187	0.1529	0.0191	1.038e-15	+++++++++	39.7	13.271	8	0.1029
3:156286716	c	g	0.2571	0.0068	-0.1839	0.0229	1.049e-15	-------?-	0	4.457	7	0.7259
7:1954732	a	g	0.5641	0.0139	-0.1586	0.0198	1.058e-15	-------?-	41.7	12.002	7	0.1005
4:104066461	a	g	0.1995	0.0134	-0.199	0.0248	1.063e-15	-------?-	0	2.246	7	0.945
X:91002199	a	t	0.8091	0.075	0.1806	0.0225	1.073e-15	+++++?+?+	91.5	70.832	6	2.76e-13
7:2046328	a	g	0.4035	0.0136	0.1615	0.0201	1.093e-15	+++++++?+	33.9	10.597	7	0.1572
7:2159817	a	g	0.3912	0.0116	0.1589	0.0198	1.096e-15	+++++++?+	61.4	18.114	7	0.01146
4:104050980	t	g	0.801	0.0126	0.2018	0.0252	1.152e-15	+++++++?+	0	2.256	7	0.9443
7:1953523	t	c	0.5617	0.0128	-0.1578	0.0197	1.158e-15	-------?-	42.8	12.23	7	0.09325
15:66809048	t	c	0.2651	0.0145	0.1749	0.0218	1.161e-15	+++++++?+	0	6.19	7	0.5178
9:880131	t	g	0.281	0.009	0.1782	0.0222	1.161e-15	+++-+++?+	31.6	10.23	7	0.1759
15:66821250	a	g	0.2658	0.0143	0.1764	0.022	1.168e-15	+++++++?+	0	6.349	7	0.4997
5:1311693	t	c	0.5632	0.0095	-0.1599	0.02	1.206e-15	-------?-	57.1	16.314	7	0.0224
5:1330840	t	c	0.4576	0.0102	0.1571	0.0196	1.212e-15	+++++++?+	55.2	15.619	7	0.02884
7:1951109	t	c	0.4401	0.0133	0.1583	0.0198	1.268e-15	+++++++?+	41.4	11.94	7	0.1026
5:1355058	t	c	0.5462	0.0081	-0.1607	0.0201	1.269e-15	-------?-	50.8	14.235	7	0.04716
5:1325590	t	c	0.4603	0.0104	0.1564	0.0196	1.277e-15	+++++++?+	54.9	15.518	7	0.0299
3:16644689	a	g	0.2842	0.02	-0.1753	0.0219	1.278e-15	-------?-	0	5.276	7	0.6263
5:1341101	c	g	0.5452	0.0114	-0.1567	0.0196	1.28e-15	-------?-	51.2	14.351	7	0.04528
19:23121640	a	g	0.2021	0.0083	-0.1983	0.0248	1.301e-15	-------?-	21.7	8.94	7	0.257
7:2020995	a	g	0.5731	0.0128	-0.1613	0.0202	1.311e-15	-------?-	23.5	9.145	7	0.2424
4:104093052	t	c	0.1985	0.0128	-0.2007	0.0251	1.346e-15	-------?-	0	2.311	7	0.9406
16:74700743	c	g	0.5193	0.0058	0.1578	0.0198	1.4e-15	++++-++?+	44.6	12.634	7	0.08155
4:104051132	t	c	0.1984	0.0128	-0.2006	0.0251	1.405e-15	-------?-	0	2.23	7	0.946
5:1356771	a	c	0.454	0.008	0.1639	0.0205	1.406e-15	+++++++?+	49.8	13.942	7	0.05222
9:866799	a	g	0.7559	0.008	-0.1855	0.0232	1.409e-15	---+---?-	58.1	16.725	7	0.01926
19:23235767	t	c	0.8774	0.0128	0.2477	0.031	1.41e-15	+++++++?+	0.4	7.029	7	0.4259
7:1950113	t	c	0.4397	0.0121	0.1581	0.0198	1.416e-15	+++++++?+	37.4	11.174	7	0.1312
4:104050510	a	g	0.8016	0.0128	0.2006	0.0251	1.419e-15	+++++++?+	0	2.23	7	0.946
4:104050326	a	g	0.8016	0.0128	0.2006	0.0251	1.42e-15	+++++++?+	0	2.23	7	0.946
4:103679117	t	g	0.6303	0.0067	0.1629	0.0204	1.422e-15	+++++++?+	43.6	12.416	7	0.08768
15:56028013	t	g	0.373	0.0143	-0.1636	0.0205	1.447e-15	-------?-	40.3	11.718	7	0.1102
12:14633223	a	g	0.397	0.0131	-0.1608	0.0202	1.48e-15	-------?-	0	4.765	7	0.6886
9:834138	c	g	0.9113	0.0069	0.2933	0.0368	1.507e-15	+++++++?+	0	6.19	7	0.5177
3:16627613	a	g	0.2839	0.0196	-0.1746	0.0219	1.509e-15	-------?-	0	4.64	7	0.7037
12:89120316	c	g	0.0294	0.0041	-0.6454	0.0809	1.519e-15	?------?-	33.1	8.965	6	0.1755
19:23118399	t	c	0.7978	0.009	0.1963	0.0246	1.52e-15	+++++++?+	8.6	7.655	7	0.364
4:104089359	c	g	0.8016	0.0128	0.2003	0.0251	1.527e-15	+++++++?+	0	2.319	7	0.9401
6:33467064	t	c	0.7715	0.0174	0.191	0.0239	1.528e-15	+++++++?+	11.7	7.926	7	0.3392
5:1337106	a	t	0.5412	0.01	-0.1564	0.0196	1.571e-15	-------?-	54.3	15.322	7	0.03208
5:1336459	t	c	0.4588	0.01	0.1564	0.0196	1.572e-15	+++++++?+	54.3	15.323	7	0.03208
4:104011241	a	t	0.8026	0.0127	0.2005	0.0252	1.58e-15	+++++++?+	0	4.174	7	0.7595
5:1356450	t	c	0.5455	0.0081	-0.1625	0.0204	1.594e-15	-------?-	49.8	13.946	7	0.05214
4:104085018	t	c	0.1984	0.0128	-0.2002	0.0251	1.603e-15	-------?-	0	2.322	7	0.9399
4:104087081	t	c	0.8016	0.0128	0.2002	0.0251	1.604e-15	+++++++?+	0	2.322	7	0.9399
4:104081371	t	c	0.8014	0.0128	0.2002	0.0251	1.605e-15	+++++++?+	0	2.322	7	0.9399
5:1336243	a	g	0.4588	0.01	0.1563	0.0196	1.612e-15	+++++++?+	54.3	15.33	7	0.032
7:2145720	c	g	0.5815	0.0153	-0.1974	0.0248	1.62e-15	?------?-	19.1	7.42	6	0.2838
16:74699293	t	c	0.4831	0.0078	-0.1573	0.0198	1.659e-15	----+--?-	49	13.737	7	0.05605
1:165835391	a	g	0.6269	0.0135	-0.1641	0.0206	1.667e-15	------+?-	60.3	17.617	7	0.01382
6:33476576	t	c	0.7593	0.018	0.1855	0.0233	1.675e-15	+++++++?+	0	6.657	7	0.4654
15:56032099	a	g	0.6255	0.0134	0.1628	0.0204	1.68e-15	+++++++?+	26	9.465	7	0.2209
4:104097732	t	c	0.1984	0.0128	-0.2001	0.0251	1.684e-15	-------?-	0	2.326	7	0.9396
3:156300724	t	c	0.744	0.0071	0.1825	0.0229	1.7e-15	+++++++?+	0	4.119	7	0.766
15:66833344	a	g	0.7339	0.0142	-0.1752	0.022	1.711e-15	-------?-	0	6.772	7	0.453
4:104102563	t	c	0.1984	0.0128	-0.2	0.0251	1.714e-15	-------?-	0	2.33	7	0.9394
5:1333077	a	g	0.4648	0.0134	0.1567	0.0197	1.747e-15	+++++++?+	53.8	15.151	7	0.03412
4:103975060	t	c	0.5273	0.0122	-0.1536	0.0193	1.759e-15	-------?-	36.1	10.963	7	0.1403
3:169745527	a	g	0.3875	0.0124	0.1587	0.02	1.785e-15	+++++++?+	0	4.61	7	0.7074
19:24050828	a	t	0.2134	0.0117	0.1965	0.0247	1.789e-15	+++++++?+	33.7	10.562	7	0.1589
4:104097604	t	c	0.8017	0.0128	0.2	0.0251	1.792e-15	+++++++?+	0	2.324	7	0.9397
3:16624959	a	g	0.2846	0.0201	-0.1729	0.0217	1.8e-15	-------?-	0	4.24	7	0.7518
4:104174017	a	g	0.7161	0.0529	0.239	0.0301	1.83e-15	?++++++?+	0	1.445	6	0.9631
5:1299859	c	g	0.7407	0.0094	-0.1841	0.0232	1.845e-15	----+--?-	0	3.783	7	0.8044
3:156327953	t	c	0.7415	0.0068	0.179	0.0225	1.852e-15	+++++++?+	0	5.568	7	0.5909
4:104117191	a	g	0.1984	0.0127	-0.199	0.025	1.856e-15	-------?-	0	2.282	7	0.9426
15:56032975	a	g	0.3739	0.0145	-0.1628	0.0205	1.867e-15	-------?-	27.3	9.634	7	0.2103
6:33466559	t	c	0.7711	0.0174	0.1902	0.0239	1.878e-15	+++++++?+	7.9	7.596	7	0.3695
4:104077881	t	c	0.1984	0.0128	-0.1997	0.0251	1.893e-15	-------?-	0	2.335	7	0.939
15:56031671	a	g	0.374	0.0144	-0.1627	0.0205	1.916e-15	-------?-	26.1	9.472	7	0.2205
4:104100756	a	g	0.1983	0.0128	-0.1996	0.0251	1.927e-15	-------?-	0	2.337	7	0.9389
7:1948110	t	g	0.5702	0.0178	-0.1598	0.0201	1.931e-15	-------?-	40.5	11.768	7	0.1085
3:16622354	a	g	0.2846	0.0199	-0.1719	0.0216	1.941e-15	-------?-	0	4.47	7	0.7243
4:104057248	a	g	0.8016	0.0128	0.2003	0.0252	1.944e-15	+++++++?+	0	2.203	7	0.9478
4:104057121	t	c	0.8016	0.0128	0.2003	0.0252	1.95e-15	+++++++?+	0	2.203	7	0.9477
4:104057887	t	g	0.1984	0.0128	-0.2003	0.0252	1.952e-15	-------?-	0	2.203	7	0.9477
4:104058596	a	g	0.8016	0.0128	0.2002	0.0252	1.992e-15	+++++++?+	0	2.186	7	0.9488
4:104071106	a	t	0.8015	0.0128	0.2001	0.0252	2.025e-15	+++++++?+	0	2.205	7	0.9476
4:104103897	t	c	0.8016	0.0128	0.1995	0.0251	2.027e-15	+++++++?+	0	2.34	7	0.9386
9:778507	a	g	0.5956	0.0134	-0.1599	0.0201	2.038e-15	-------?-	28	9.722	7	0.2049
6:33518841	a	g	0.7695	0.0282	0.2374	0.0299	2.04e-15	?++++++?+	0	4.743	6	0.5771
12:14577892	a	t	0.3972	0.0132	-0.159	0.02	2.043e-15	-------?-	0	3.98	7	0.782
21:47712412	a	g	0.4016	0.0139	0.1616	0.0204	2.046e-15	+?++++-?+	63.7	16.516	6	0.01124
4:104107974	a	t	0.8017	0.0127	0.1994	0.0251	2.06e-15	+++++++?+	0	2.34	7	0.9386
X:100432681	a	t	0.4527	0.0153	-0.1224	0.0154	2.079e-15	-----?---	0	1.758	7	0.972
3:156329682	t	c	0.2572	0.008	-0.183	0.0231	2.088e-15	-------?-	3.5	7.256	7	0.4027
4:104086486	a	g	0.8017	0.0129	0.1994	0.0251	2.089e-15	+++++++?+	0	2.34	7	0.9387
4:95136512	a	g	0.5406	0.0082	0.1552	0.0196	2.103e-15	+-+++++?+	0	6.848	7	0.4449
16:74652537	t	c	0.4783	0.0098	-0.1575	0.0198	2.107e-15	----+--?-	51.4	14.402	7	0.04447
4:104107043	t	c	0.8017	0.0128	0.1993	0.0251	2.114e-15	+++++++?+	0	2.343	7	0.9385
4:104059542	a	g	0.8017	0.0129	0.2	0.0252	2.117e-15	+++++++?+	0	2.207	7	0.9475
6:33468151	a	g	0.2393	0.0179	-0.1847	0.0233	2.118e-15	-------?-	0	6.765	7	0.4537
19:23103482	t	c	0.7992	0.0077	0.1967	0.0248	2.126e-15	+++++++?+	12.9	8.041	7	0.329
4:95101638	t	c	0.5438	0.0088	0.1598	0.0201	2.144e-15	+?+++++?+	0	3.061	6	0.8012
3:16652897	a	g	0.2819	0.0196	-0.1739	0.0219	2.153e-15	-------?-	0	6.411	7	0.4927
4:104008477	t	c	0.8087	0.0137	0.2037	0.0257	2.172e-15	+++++++?+	0	6.684	7	0.4625
15:66835704	a	g	0.266	0.0141	0.1749	0.0221	2.212e-15	+++++++?+	0	6.544	7	0.4778
6:33470529	t	c	0.7605	0.018	0.1845	0.0233	2.216e-15	+++++++?+	0	6.852	7	0.4444
3:16635866	c	g	0.2838	0.0197	-0.1738	0.0219	2.221e-15	-------?-	0	4.603	7	0.7083
6:33467698	t	c	0.7607	0.0179	0.1845	0.0233	2.228e-15	+++++++?+	0	6.796	7	0.4504
6:33470600	t	g	0.7605	0.018	0.1845	0.0233	2.239e-15	+++++++?+	0	6.859	7	0.4437
9:864399	a	g	0.5121	0.0179	0.1583	0.02	2.244e-15	+++++++?+	51.8	14.509	7	0.04283
6:33469602	a	g	0.7606	0.018	0.1845	0.0233	2.25e-15	+++++++?+	0	6.802	7	0.4498
6:33471652	c	g	0.2395	0.018	-0.1845	0.0233	2.251e-15	-------?-	0	6.865	7	0.4431
6:33470462	a	g	0.7605	0.018	0.1845	0.0233	2.258e-15	+++++++?+	0	6.829	7	0.4468
7:2167939	a	g	0.6121	0.0115	-0.1597	0.0201	2.275e-15	-------?-	57.8	16.6	7	0.02016
4:104014400	c	g	0.8002	0.0124	0.2018	0.0255	2.301e-15	+++++++?+	0	3.069	7	0.8785
4:104115199	t	c	0.8016	0.0128	0.199	0.0251	2.332e-15	+++++++?+	0	2.332	7	0.9392
6:33471077	a	g	0.2394	0.018	-0.1843	0.0233	2.374e-15	-------?-	0	6.886	7	0.4408
4:104067669	t	g	0.8016	0.0128	0.1996	0.0252	2.418e-15	+++++++?+	0	2.216	7	0.947
12:14533490	a	g	0.5018	0.0188	0.1556	0.0196	2.426e-15	+++++++?+	0	4.563	7	0.7131
9:862698	t	c	0.9408	0.0051	0.3491	0.0441	2.426e-15	+++++++?+	31.1	10.163	7	0.1795
12:14565732	a	g	0.6028	0.0131	0.1584	0.02	2.429e-15	+++++++?+	0	4.059	7	0.773
12:14563711	a	g	0.3971	0.0131	-0.1584	0.02	2.455e-15	-------?-	0	4.041	7	0.7751
7:1953056	t	c	0.5616	0.0127	-0.1584	0.02	2.516e-15	-------?-	40.5	11.766	7	0.1085
16:88536774	a	t	0.6671	0.0138	-0.1666	0.0211	2.531e-15	-------?-	0	2.663	7	0.9143
4:104065180	a	g	0.8016	0.0128	0.1994	0.0252	2.533e-15	+++++++?+	0	2.217	7	0.9468
12:14628069	a	g	0.3968	0.0131	-0.1586	0.02	2.539e-15	-------?-	0	5.013	7	0.6584
X:153544503	t	c	0.719	0.0256	-0.1492	0.0189	2.555e-15	-----?-?-	57.9	14.235	6	0.02712
16:74658867	a	g	0.5174	0.0052	0.1565	0.0198	2.558e-15	++++-++?+	45.2	12.785	7	0.07753
19:23238691	a	g	0.8776	0.0127	0.2459	0.0311	2.586e-15	+++++++?+	2.6	7.189	7	0.4094
15:66783261	a	c	0.7344	0.0149	-0.1726	0.0218	2.588e-15	-------?-	0	6.322	7	0.5026
3:156330145	t	c	0.7403	0.0072	0.1813	0.0229	2.618e-15	+++++++?+	0	6.02	7	0.5374
9:862126	a	g	0.3235	0.109	0.2541	0.0321	2.676e-15	?++++++?+	36.4	9.44	6	0.1503
7:2166233	t	c	0.3909	0.011	0.1587	0.0201	2.685e-15	+++++++?+	60.9	17.906	7	0.0124
19:23121679	t	c	0.7986	0.0086	0.1959	0.0248	2.744e-15	+++++++?+	12.7	8.017	7	0.3311
15:66690111	t	g	0.2659	0.0149	0.1723	0.0218	2.755e-15	+++++++?+	0	6.299	7	0.5053
21:47701835	t	c	0.4104	0.0102	0.1613	0.0204	2.766e-15	+?++++-?+	64.7	17.017	6	0.009222
7:2166072	t	c	0.6092	0.0111	-0.1589	0.0201	2.776e-15	-------?-	61.3	18.068	7	0.01167
15:66689226	t	c	0.2659	0.0149	0.1723	0.0218	2.783e-15	+++++++?+	0	6.364	7	0.4979
4:104068898	t	g	0.8329	0.0113	0.2143	0.0271	2.849e-15	+++++++?+	0	2.179	7	0.9493
12:14607721	a	c	0.5818	0.0145	0.1577	0.02	2.851e-15	+++++++?+	0	2.956	7	0.8891
7:2036460	t	c	0.39	0.0188	0.2024	0.0256	2.893e-15	?++++++?+	0	3.484	6	0.7461
7:2041638	a	g	0.598	0.0141	-0.1595	0.0202	2.927e-15	-------?-	30.4	10.061	7	0.1851
9:786633	a	g	0.606	0.0111	-0.1598	0.0202	2.954e-15	-------?-	55.5	15.717	7	0.02783
9:880819	t	g	0.753	0.0076	-0.1901	0.0241	2.965e-15	---+---?-	0	6.477	7	0.4852
4:95104881	t	g	0.5412	0.008	0.1621	0.0205	2.976e-15	+?+++++?+	0	2.911	6	0.8199
9:786355	c	g	0.5936	0.0122	-0.1633	0.0207	2.977e-15	-?-----?-	58.9	14.605	6	0.02357
12:14521376	t	g	0.5018	0.0187	0.1551	0.0196	2.989e-15	+++++++?+	0	4.644	7	0.7033
19:23114530	a	t	0.7986	0.0073	0.1961	0.0249	3.007e-15	+++++++?+	14.9	8.225	7	0.3132
4:104107655	c	g	0.1984	0.0128	-0.1988	0.0252	3.049e-15	-------?-	0	2.231	7	0.9459
7:2093162	t	g	0.614	0.0114	-0.1597	0.0202	3.053e-15	-------?-	49.3	13.806	7	0.05475
12:14535551	a	g	0.3971	0.0132	-0.1588	0.0201	3.083e-15	-------?-	0	3.918	7	0.7892
12:14598050	a	g	0.5407	0.0183	-0.1561	0.0198	3.156e-15	-------?-	0	3.133	7	0.8725
12:14543047	t	c	0.6029	0.0131	0.1579	0.02	3.193e-15	+++++++?+	0	4.021	7	0.7774
4:104176032	a	g	0.3212	0.036	-0.2211	0.0281	3.24e-15	?------?-	0	1.774	6	0.9393
7:2138109	t	c	0.6041	0.0115	-0.1581	0.0201	3.28e-15	-------?-	61.7	18.297	7	0.0107
7:2045351	t	c	0.5573	0.0137	-0.1549	0.0197	3.299e-15	-------?-	28.4	9.783	7	0.2012
3:169747938	a	g	0.3836	0.0144	0.1605	0.0204	3.307e-15	+++++++?+	0	5.059	7	0.6528
[truncated: 8,002 more rows]
